# Supplementary material for: The long‐term intake of milk fat does not significantly increase the blood lipid burden in normal and high‐fat diet‐fed mice
Source: Imeta. 2024 Dec 15;3(6):e256. doi: 10.1002/imt2.256 (PMC11683457; doi:10.1002/imt2.256)
Supplement: Supplementary file 2 — Table S1. Differential changes and q‐value of the metabolites between group H_Fat and group H_Ctl in Figure 2A. Table S2. Differential changes and q‐value of the metabolites between group H_Mlk and group H_Ctl in Figure 2A. Table S3. Differential changes and q‐value of the metabolites between group N_Fat and group N_Ctl in Figure 2A. Table S4. Differential changes and q‐value of the metabolites between group N_Mlk and group N_Ctl in Figure 2A. Table S5. Sequencing primers for the V3‐V4 region of the 16S rRNA gene. [file IMT2-3-e256-s001.xlsx]

## Sheet: Table S1
Table S1. Differential changes and q-value of the metabolites between group H_Fat and group H_Ctl in Figure 2A.
MS2.name	LOG_FOLDCHANGE	neglog_10(q-value)
Homopterocarpin	-7.2446	0.497901
Ursolic acid	-6.9306	0.498845
3,6-bis[(1H-indol-3-yl)methyl]piperazine-2,5-dione	-6.7149	0.490005
arctigenin	-6.6046	0.493847
Indole-3-carboxylic acid	-6.3893	0.496632
kaempferol 7-neohesperidoside	-6.2904	1.21429
Dodecanedioic acid	-6.1839	0.504622
(-)-Caryophyllene oxide	-6.1426	0.511619
alpha-TOCHOPHERYL ACETATE	-6.1271	2.74995
Phloretin	-5.9185	0.49424
Putrescine	-5.5597	0.525929
5-Hydroxyindole-3-acetic acid	-5.4097	0.507044
Cryptotanshinone	-5.1443	0.50868
Luteolin	-5.1253	0.497901
Indapamide	-4.7962	2.69473
Naringeninchalcone	-4.7689	0.498626
3-GluA Soyasapogenol B	-4.729	0.520741
4-Hydroxybenzotriazole	-4.6809	0.500189
3-hydroxy-2-octylpentanedioic acid	-4.5856	0.522459
4-Toluic acid	-4.5739	0.501538
3-Indoxyl sulphate	-4.5559	0.981133
Gallic acid	-4.5278	0.517369
Tyrosol	-4.4868	0.495597
4-Hydroxybenzenesulfonic acid	-4.3325	0.771754
Genistein	-4.2936	0.534692
3,8,9-trihydroxy-10-propyl-3,4,5,8,9,10-hexahydro-2H-oxecin-2-one	-4.2857	0.501538
2-hydroxyquinoline	-4.218	0.498215
2'-Hydroxy-a-naphthoflavone	-4.2113	0.521953
(+/-)19(20)-DiHDPA	-4.1392	1.89225
aloesin	-4.1134	0.531195
N-Acetyl-DL-tryptophan	-3.9609	0.540623
skullcapflavone II	-3.934	0.530811
Aleuretic Acid	-3.9028	0.526776
Abruquinone B	-3.8829	0.518887
Dihydrokaempferol	-3.8699	0.556518
2-(2-oxo-8,9-dihydrofuro[2,3-h]chromen-8-yl)propan-2-yl acetate	-3.672	0.5568
L-Ascorbic acid 2-sulfate	-3.6695	0.692205
DL-3,4-Dihydroxymandelic acid	-3.6673	0.551758
ONONETIN	-3.6653	0.520741
Cholecalciferol	-3.5968	0.541498
1H-Isoindole-1,3(2H)-dione	-3.5787	0.534617
7alpha-Voacangine hydroxyindolenine	-3.5729	0.517541
dihydroferulic acid	-3.5392	0.552702
methyl 2-benzamido-3-phenylpropanoate	-3.4903	0.518887
Derrusnin	-3.4883	0.512494
5-Demethylnobiletin	-3.4414	0.526907
Seneciphyllin	-3.4026	0.51787
Catechin	-3.386	0.535123
Triphenylphosphate	-3.381	0.518314
N8-Acetylspermidine	-3.3618	1.4199
Gardneramine	-3.3615	0.52054
Linoleoyl Ethanolamide	-3.3613	0.825185
Dihydrofolic acid	-3.3202	0.525492
Propachlor ESA	-3.2851	0.587405
4-Vinylphenol	-3.2662	0.484272
Guanosine	-3.2266	1.52824
Inosine	-3.1734	1.54177
Homovanillic acid	-3.1723	0.577148
Nitazoxanide	-3.1098	0.5084
3-(4-Hydroxyphenyl)-1-propanol	-3.0778	0.665164
Acetochlor ESA	-3.0388	0.678339
Benzyl 6-O-beta-D-glucopyranosyl-beta-D-glucopyranoside	-3.0108	0.492468
Isohomovanillic acid	-3.0016	0.54412
Pseudouridine	-2.9872	0.927383
N-Methylisoleucine	-2.9822	0.538022
17alpha-Hydroxyprogesterone	-2.959	1.96305
raspberry ketone	-2.9474	0.577148
Medicagenic acid	-2.9321	0.477751
5,6-Dihydroxy-3',4'-dimethoxyflavanone	-2.9217	0.578594
Hematoxylin	-2.9041	0.551618
3-oxo-C14 homoserine lactone	-2.8895	0.578594
Cucurbitacin I	-2.8892	2.22589
Indole-2-carboxylic acid	-2.8848	0.629931
[1-hydroxy-1-(4-methoxyphenyl)propan-2-yl] 4-methoxybenzoate	-2.8687	0.675903
3-oxo-C10-homoserine lactone	-2.8471	1.04011
Chrysin	-2.8449	0.534677
2-decyl-3-hydroxypentanedioic acid	-2.8368	0.760951
Ethyl oleate	-2.8366	3.0063
Deoxysappanone B 7,3'-Dimethyl Ether	-2.8121	3.05246
Pygenic acid A b	-2.7637	0.578594
Daidzein	-2.7291	1.37232
Thymidine	-2.7254	2.34663
HIPPURATE	-2.7106	0.535168
Phenethylamine	-2.7074	7.67319
N-Acetylputrescine	-2.6926	0.448038
Nitrendipin	-2.6877	2.34663
Diffractaic Acid	-2.6856	0.565112
Sinapinic acid	-2.659	0.61493
Glycitein	-2.6536	0.920855
Beta-Peltatin	-2.6303	0.553401
Cinnamoylglycine	-2.6213	0.840313
Apigenin	-2.6185	0.864168
DL-alpha-Aminocaprylic acid	-2.6167	0.546437
Enterodiol	-2.5987	0.610037
N-Formyl-L-Methionine	-2.5838	0.985144
Sphingosine (d18:1)	-2.552	2.15759
Thymine	-2.5393	2.03426
Equol	-2.5321	0.735584
4-deoxyphloridzin	-2.5159	0.540246
3-O-methylfunicone	-2.5132	0.558132
4-oxo-5-phenylpentanoic acid	-2.5063	1.93063
Spermidine	-2.5023	3.0598
alpha-Linolenoyl ethanolamide	-2.4984	0.524271
abscisic acid	-2.4958	0.537063
methyl 2-(2,6-dihydroxy-4-methylbenzoyl)-3,5-dimethoxybenzoate	-2.4922	0.583293
4,6,8-trihydroxy-7-methoxy-3-methyl-3,4-dihydroisochromen-1-one	-2.4869	0.52679
L(-)-Pipecolinic acid	-2.4607	0.588987
rosmarinic acid	-2.4597	0.524576
N6-(DELTA2-ISOPENTENYL)-ADENINE	-2.4529	1.71552
2-Methoxy-4-vinylphenol	-2.4504	0.659397
Deoxycorticosterone 21-glucoside	-2.4433	0.5598
eudesmin	-2.4363	0.636952
Bufalin	-2.417	0.956481
Nicotine	-2.4088	4.38508
9-Methyluric acid	-2.3986	2.16814
15-OxoETE	-2.3929	3.02729
3-Gal(1-2)GluA Soyasapogenol B	-2.3909	3.29292
Epinephrine	-2.3836	2.89798
Succinic acid	-2.3797	0.558729
Adenosine	-2.3685	2.3562
Phosphatidylethanolamine lyso 17:0	-2.347	0.765863
N-Acetylanthranilic acid	-2.3432	0.719467
3,4-Dihydroxy-L-phenylalanine	-2.3335	0.707058
Uridine monophosphate (UMP)	-2.3197	3.02729
7,8-dimethylalloxazine (lumichrome)	-2.295	2.02883
13-HpOTrE(r)	-2.2946	0.560273
N-ACETYL-L-ASPARTIC ACID	-2.2749	1.39833
3-Ureidopropionic acid	-2.272	0.601435
Coumafuryl	-2.2666	0.750361
2',4',6'-Trihydroxydihydrochalcone	-2.2643	0.564219
Rubone	-2.2335	0.67209
Parfumine	-2.2091	0.51617
N-Oleoyl-Phenylalanine	-2.1701	0.76
5-Aminonaphthalene-2-sulfonic acid	-2.17	0.571396
3-UREIDOPROPIONATE	-2.1411	0.45877
1-Methyladenine	-2.123	2.72372
Lunarine	-2.1118	0.530782
5-[(Z)-12-(3,5-dihydroxyphenyl)dodec-8-enyl]benzene-1,3-diol	-2.0891	1.25125
Stearoyl ethanolamide	-2.0831	2.15998
Sumaresinolic acid	-2.0735	1.5412
Dihydrogedunin	-2.0705	0.529193
Piperonylic Acid	-2.0583	2.60613
Hippuric acid	-2.0423	0.362861
4-Hydroxymandelic acid	-2.034	0.799724
PSEUDO-ANISATIN	-2.0289	6.61905
terpestacin	-2.0275	1.22318
3-[4-methyl-1-(2-methylpropanoyl)-3-oxocyclohexyl]butanoic acid	-2.026	2.02814
N-ACETYL-L-LEUCINE	-2.0173	0.551758
3,4,5-trimethoxycinnamic acid	-2.0084	1.55982
Phosphatidylethanolamine 18:2-18:2	-2.0039	0.790539
octadec-9-ynoic acid	-1.9982	2.23486
Juglalin	-1.9951	0.99805
O-SUCCINYL-L-HOMOSERINE	-1.9913	0.619246
Beta-Caryophyllene Alcohol	-1.9886	1.45704
trans-Aconitic acid	-1.9812	1.69521
(2R)-2-[(2R,5S)-5-[(2S)-2-hydroxybutyl]oxolan-2-yl]propanoic acid	-1.9702	1.1546
N-Acetylhistamine	-1.9331	1.46875
Nifekalant	-1.9288	0.600811
(S)-Equol	-1.9282	0.67209
Uridine	-1.9274	1.55123
Flavin mononucleotide (FMN)	-1.924	1.24995
HYDROQUINONE	-1.9196	2.60613
DL-Arginine	-1.9016	2.117
1-Myristoyl-2-hydroxy-sn-glycero-3-phosphate	-1.8972	3.06177
2-(8-hydroxyoctyl)-6-methoxybenzoic acid	-1.89	2.47817
3,4-Dihydroxyphenylacetic acid	-1.8882	2.53355
Prostaglandin A1 ethyl ester	-1.8868	1.21726
11-Deoxy prostaglandin F2beta	-1.8857	2.42515
picein	-1.8807	1.47121
phenylglucoside	-1.8725	1.57554
2-(6-hydroxyhexyl)-3-methylidenebutanedioic acid	-1.872	2.1127
sesamin	-1.858	0.631304
Sodium Tetradecyl Sulfate	-1.8488	0.866813
4-O-Methylphloracetophenone	-1.8381	0.601435
DL-Stachydrine	-1.8307	3.18464
CYCLOSERINE	-1.8291	1.76248
2'-DEOXYURIDINE 5'-MONO-PHOS-PHATE	-1.8254	2.88061
Chrysanthemic Acid	-1.8241	0.862013
LITHOCHOL-11-ENIC ACID	-1.8235	1.844
Phenothiazine	-1.8212	1.21827
N-Acetyl-DL-glutamic acid	-1.8126	2.05176
Quinic acid	-1.8086	3.4542
Cetirizine N-Oxide	-1.8031	1.41196
13,14-dihydro-15-keto-tetranor Prostaglandin E2	-1.7879	1.37401
Methylgallate	-1.7825	0.533414
Hexadecanedioic acid	-1.7814	3.18434
2,3-dinor Prostaglandin E1	-1.778	2.65805
L-(+)-Tartaric acid	-1.7727	4.43657
6-Methylnicotinamide	-1.764	1.21477
gamma-Glutamyltyrosine	-1.7552	0.607567
Rhodinyl Acetate	-1.7471	0.522503
1,4-dihydroxyanthraquinone	-1.7449	1.09402
Stavudine	-1.7339	1.00721
Thiamine	-1.7255	1.53168
Butabarbital	-1.7149	1.08627
3-oxo-C4-homoserine lactone	-1.7125	1.38766
Tetradecanedioic acid	-1.7094	0.896367
4-Aminophenol	-1.7001	1.78031
Ferulic acid	-1.6966	0.607567
afzelechin	-1.6916	0.813835
S-Adenosylhomocysteine	-1.6826	0.866972
Fluometuron	-1.6777	0.841819
4-methoxy-6-(prop-2-en-1-yl)-2H-1,3-benzodioxole	-1.6766	0.827164
Erucic acid	-1.6757	2.55471
Fluvoxamine maleate	-1.6735	1.97013
Phthalic acid	-1.6548	1.7669
Atorvastatin	-1.6428	2.74355
Bisphenol S	-1.6386	2.6142
Vulpinic Acid	-1.638	2.07856
Paracetamol	-1.6313	1.1136
7-Hydroxy-4-methylcoumarin	-1.6308	0.928634
1-Chlorobenzotriazole	-1.6306	1.54654
Cetirizine	-1.6247	2.21374
Sedanolide	-1.6175	4.15551
Genipin	-1.6163	1.16418
L-kynurenine	-1.6148	0.634156
2-(3-(8-hydroxyoctyl)phenoxy)acetic acid	-1.6009	1.83678
ethyl 2-(2-acetyl-3,5-dihydroxyphenyl)acetate	-1.5948	4.03194
3-METHYLADENINE	-1.594	3.03723
Benzylsuccinic acid	-1.5939	3.24801
Enterolactone	-1.5864	0.724988
Scopoletin	-1.5839	1.31006
coniferin	-1.5771	1.21965
Sinapic acid	-1.5724	0.959635
Gallocatechin	-1.5719	1.50421
Lagochilin	-1.5707	1.83577
Cholest-4-en-3-one	-1.5704	2.26117
3-Hydroxyanthranilic acid	-1.5695	1.3533
Anandamide (AEA)	-1.5628	2.46296
Prulaurasin	-1.5597	1.20443
2-Hydroxycinnamic acid	-1.5481	1.2834
beta-Estradiol-17beta-glucuronide	-1.5465	2.83428
Emodin	-1.5408	1.61946
Coniferylaldehyde	-1.5395	1.39472
N-Acetylaspartic acid	-1.5336	1.00721
Cholic acid	-1.5298	1.27248
Oleoyl ethanolamide	-1.5271	2.25347
Phosphatidylinositol lyso 18:1	-1.5217	0.389883
4-Hydroxy-2',3,4',6'-tetramethoxychalcone	-1.5006	0.662681
Betulinic acid	-1.5	2.48414
8,15-DiHETE	-1.4976	2.65657
5,6-DIHYDROURACIL	-1.4943	0.510576
N-Tigloylglycine	-1.4859	1.2596
DL-Mandelic acid	-1.4817	1.16928
Salsolidine	-1.4805	1.21827
Methylimidazoleacetic acid	-1.476	2.28827
alpha,alpha-Trehalose	-1.4757	1.06366
3-Hydroxysebacic acid	-1.4752	3.22173
Eseroline Fumarate	-1.4747	2.18913
4-Pyridoxic acid	-1.4745	1.45173
Butylparaben	-1.4714	1.89977
2-Isopropylmalic acid	-1.4688	2.2249
M-Coumaric acid	-1.4679	0.774329
5-Hydroxy Diclofenac	-1.4598	5.47554
Nootkatone	-1.4576	0.686512
Argatroban	-1.4572	1.84826
L-Cysteinesulfinic acid	-1.4495	3.24877
Ochrephilone	-1.4433	2.77055
(+/-)-Abscisic acid	-1.4397	1.74511
Propentofylline	-1.4396	0.895684
Tyrosine	-1.4385	1.84826
alpha-Lactose	-1.4316	1.55123
11(E)-Eicosenoic Acid	-1.423	1.04062
5-Aminosalicylic?acid	-1.4196	1.73116
Nervonic acid	-1.4168	2.90798
13Z,16Z-Docosadienoic Acid	-1.4142	2.55757
Pipecolic acid	-1.4095	0.541362
barceloneic acid A	-1.4094	0.842876
Salidroside	-1.4032	1.16658
Asiatic acid	-1.4024	2.11219
L(-)-Carnitine	-1.4004	2.30715
6,7,3',4'-Tetrahydroxyflavanone	-1.3979	1.34065
Catechol	-1.3971	0.939756
Dihydrothymine	-1.3927	0.600967
skimmin	-1.3905	2.33924
Bufexamac	-1.3898	0.757086
Phenylethyl 2-Glucoside	-1.3861	2.14754
13-HOTrE	-1.3822	2.38123
sulochrin	-1.3812	0.839561
Leupeptin	-1.3752	1.30308
Lithocholic Acid	-1.3696	1.40781
Hexadecanamide	-1.3684	1.33792
Andrastin D	-1.3656	1.94562
Benidipine	-1.3639	3.1465
3-Hydroxyphenylacetic acid	-1.3606	2.45354
Sotalol	-1.3598	2.8518
2-OXOADIPATE	-1.3596	0.987458
Hematein	-1.3493	1.20224
osthol	-1.3381	1.59474
N4-Acetylsulfamethazine	-1.3323	2.15998
Chloridazone-methyl-desphenyl	-1.3317	1.86085
1-Methylxanthine	-1.3283	0.869441
3-O-acetylpadmatin	-1.3215	0.835439
3-Hydroxy-3',4',5'-trimethoxyflavone	-1.3175	1.45597
Heneicosanoic acid	-1.3145	0.773813
N-ACETYL-L-ALANINE	-1.3129	1.53364
Glycocholic acid	-1.3114	1.16661
Zeranol	-1.3107	2.2001
Asiaticoside	-1.3071	0.899871
3-(2-amino-2-oxoethyl)-5-methyl-hexanoic acid	-1.3008	0.649423
2,4-diacetylphloroglucinol	-1.2992	3.96529
Betulin	-1.2959	2.19343
1,2-Propanediol	-1.2929	3.06939
Itaconic acid	-1.2925	1.55608
Celastrol	-1.2895	2.40102
PUTRESCINE DIHYDROCHLORIDE	-1.2857	2.21556
2-(3-hydroxy-5-methoxyphenoxy)-6-(hydroxymethyl)oxane-3,4,5-triol	-1.2853	2.15998
Arachidic acid	-1.2827	1.59212
Sinapyl alcohol	-1.2806	2.02671
methyl 3-(3,4-dihydroxy-5-phenyloxolan-2-yl)-3-hydroxypropanoate	-1.2793	2.04545
Pimelic acid	-1.2748	2.117
2,4,5-trimethoxybenzoic acid	-1.2738	0.805791
13,14-Dihydro-15-keto-tetranor prostaglandin F1alpha	-1.2736	1.03272
Astilbin	-1.2706	1.06397
Phosphatidylinositol lyso 16:0	-1.2684	0.383147
(1S,3R,4S,5R)-1,3,4,5-tetrahydroxycyclohexane-1-carboxylic acid	-1.2681	2.84756
tetranor-12(R)-HETE	-1.2645	2.72837
Methylsuccinic acid	-1.2615	2.47135
Nimodipine	-1.2609	1.44305
Gentisic acid	-1.2606	1.55933
Hymecromone	-1.2601	0.572368
D-Glucose 6-phosphate	-1.2573	1.71512
Triptophenolide	-1.2573	3.0122
Secobarbital	-1.2549	2.11297
(+/-)-Cannabichromeorcin	-1.2416	0.744101
3-(4-Hydroxyphenyl)propionic acid	-1.2416	3.16448
2,8-quinolinediol	-1.2412	2.005
Cinnamic acid	-1.2389	1.18572
Eupatilin	-1.2387	1.56897
Adenine	-1.229	0.866972
5-HYDROXYINDOLEACETATE	-1.2285	2.117
N-Isobutyrylglycine	-1.2264	0.593392
Dodecylbenzenesulfonic acid	-1.225	4.43657
S-HEXYL-GLUTATHIONE	-1.2213	1.77433
17?-Estradiol	-1.2204	1.23567
Pyridoxal	-1.2197	2.95581
adrenosterone	-1.2182	0.623387
Docosahexaenoyl Ethanolamide	-1.2159	1.65738
3-Hydroxydecanoic acid	-1.2158	1.35084
9-HpOTrE	-1.2095	1.14048
4-Hydroxyphenylpyruvic acid	-1.205	1.90749
Thymol-beta-D-glucoside	-1.2034	1.38318
Indole-3-lactic acid	-1.2007	0.416971
(5E,8Z)-4,7-dihydroxy-2-methyl-2,3,4,7-tetrahydrooxecin-10-one	-1.1964	2.73445
O-Desmethyltramadol	-1.195	3.01313
1-O-b-D-glucopyranosyl sinapate	-1.1937	0.720356
1-(2-Chlorophenyl)piperazine (o-CPP)	-1.1838	0.929519
3(2'-Chlorophenyl)-7-hydroxy-4-phenylcoumarin	-1.1749	0.578528
12-oxo Phytodienoic Acid	-1.1732	1.42693
Dimethachlor ESA	-1.1713	1.33001
Chol-11-Enic Acid	-1.1709	1.50678
2-hydroxy-6-pentadecylbenzoic acid	-1.169	2.643
Isobutyric acid	-1.169	1.61016
5-[(Z)-14-(3,5-dihydroxyphenyl)tetradec-8-enyl]benzene-1,3-diol	-1.165	0.956481
Valaciclovir	-1.1601	0.779709
1,7-bis(4-hydroxyphenyl)heptan-3-one	-1.1575	1.97123
2,6-Dihydroxy-4-Methoxytoluene	-1.1567	2.2371
Sulfamethazine	-1.1529	4.95156
(6E)-2,6,10-trimethyldodeca-6,11-diene-2,3,10-triol	-1.1519	3.03723
Epoxy (4,5Alpha)-4,5-Dihydrosantonin	-1.147	0.507044
4-Hydroxy-6-methyl-2-pyrone	-1.1462	0.933376
Cymarine	-1.1398	2.1127
4-hydroxy-8-methoxy-5-methyl-3-(3-methylbut-2-enyl)chromen-2-one	-1.1389	1.41196
3,3-Dimethylglutaric acid	-1.1378	2.10781
Pyridoxamine	-1.136	0.771754
1-(2,4-dihydroxyphenyl)-2-(3,5-dimethoxyphenyl)propan-1-one	-1.1323	2.12727
Ecgonine	-1.1316	1.76886
Benzyl Isothiocyanate	-1.131	0.910024
norlichexanthone	-1.129	2.38429
Emetine	-1.1281	1.70819
3-Methoxyphenylacetic acid	-1.1274	1.33635
3-Hydroxybenzoic acid	-1.1188	3.62657
L-(+)-Citrulline	-1.1123	0.940058
Caffeic acid	-1.1107	1.90609
Thymidine 5'-monophosphate	-1.1091	1.76298
Avocadyne Acetate	-1.1058	1.76886
GUANIDINOACETATE	-1.1053	0.714263
Procaine	-1.1037	0.424581
2-Oxoglutaric acid	-1.1006	1.12398
RICININE	-1.0989	1.92518
Phenylacetylglycine	-1.0973	0.523922
Tricin	-1.0913	2.11219
Ramipril	-1.09	0.879492
Di-n-butyl phthalate	-1.0897	3.12062
4-PYRIDOXATE	-1.0852	1.50361
N-(5-acetamidopentyl)acetamide	-1.0839	0.334175
Phloroglucinol	-1.0834	1.03129
4-Methylphenol	-1.0832	0.696113
Suberic acid	-1.0832	1.37401
(E)-2-decylpent-2-enedioic acid	-1.0792	0.67209
N-Acetylmuramic Acid	-1.0781	1.54019
Jasmonic acid	-1.0776	0.956481
2-(3-pentadecylphenoxy)acetic acid	-1.0773	3.05313
Gedunol	-1.0739	0.5568
4-Aminohippuric acid	-1.0735	1.44217
Nicotinic acid	-1.0694	1.52494
2,4-Dinitrophenol	-1.0684	0.856517
4-HYDROXY-L-PROLINE	-1.067	1.0948
Zeatin	-1.0657	1.656
7-Methylguanine	-1.0638	1.21477
Atractylenolide III	-1.0519	2.5222
4-oxododecanedioic acid	-1.0511	1.20832
2-Keto-4-methylthiobutyric acid	-1.051	1.32562
Nandrolone glucuronide	-1.0495	0.722482
Indole-3-carboxaldehyde	-1.0483	1.96533
Bestatin	-1.0478	0.961062
Docosahexaenoic acid	-1.0478	1.56374
7-Deacetylkhivorin	-1.0432	1.34277
3,4-DIHYDROXYPHENYLACETATE	-1.0418	0.724988
9-methoxycarbonyldec-9-enoic acid	-1.0381	2.73346
Patulin	-1.0342	1.51025
Shanzhiside methyl ester	-1.0332	1.08159
Prostaglandin F1alpha	-1.0304	1.8949
Cymarin	-1.0297	1.78603
Benzoic acid	-1.0295	2.10781
Phosphatidylethanolamine lyso alkenyl 18:0	-1.0283	1.82678
3-Genistein-8-C-glucoside	-1.028	0.390555
5,6-Dimethylbenzimidazole	-1.0276	2.77307
DL-beta-Leucine	-1.025	1.52891
7-HDoHE	-1.0244	1.51428
N-Acetylserotonin	-1.0231	1.45193
2'-Deoxyinosine-5'-monophosphate sodium salt	-1.0212	0.94146
Forskolin	-1.0202	1.46224
(5E)-7-methylidene-10-oxo-4-(propan-2-yl)undec-5-enoic acid	-1.0188	4.07411
(5E)-3,4,9-trihydroxy-2-propyl-2,3,4,7,8,9-hexahydrooxecin-10-one	-1.0155	2.3562
Pinoquercetin	-1.0136	2.60415
N-Isovalerylglycine	-1.0131	0.979763
Doxycycline	-1.0091	0.840252
Triptolide	-1.0068	2.00755
Epigallocatechin	-1.0065	1.01837
Dihydrojasmonic Acid	-1.0056	0.926098
4',5,7-trihydroxy-3,6-dimethoxyflavone	-1.0027	1.88566
S-Adenosyl-homocysteine	-1.0005	1.20181
3-Methylxanthine	-0.99898	1.51428
Cytarabine	-0.99692	1.46123
Oleamide	-0.99526	1.49457
4-Guanidinobutyric acid	-0.99168	1.21827
2-Amino-1,3,4-octadecanetriol	-0.98484	1.1146
Lupulone	-0.9846	1.44583
4-Thiouridine	-0.98311	1.08223
Dehydrocholic acid	-0.98002	2.59057
Hordenine	-0.97429	2.21823
methyl orsellinate	-0.97048	1.7603
3-Phosphoglyceric acid	-0.97001	2.2757
Aflatoxin G2	-0.96342	1.31369
N-acetyltyramine	-0.96191	1.22502
2-Methyl-S-benzothiazole	-0.95512	2.37182
Gibberellic acid	-0.95314	1.16418
2-Hydroxybenzothiazole	-0.95291	3.76718
trans,trans-2,4-Heptadienal	-0.9521	2.45354
1-(2,3-dibenzimidazol-2-ylpropyl)-2-methoxybenzene	-0.95203	0.882762
Hydroxyprogesterone	-0.95001	3.06229
Milbemectin A4	-0.94649	0.46553
maesopsin	-0.94375	1.63195
(12Z)-9,10,11-trihydroxyoctadec-12-enoic acid	-0.94179	1.3229
Gyromitrin	-0.9411	2.18765
5,7-dihydroxy-4-(4-methoxyphenyl)-3,4-dihydrochromen-2-one	-0.94107	0.456976
Pantothenic acid	-0.939	1.69601
Sebacic acid	-0.93902	2.6989
Leupeptin Pr-LL	-0.92211	0.577148
Stercobilin	-0.91336	1.335
L-ARABITOL	-0.90748	1.65924
Naringenin	-0.90696	1.08043
bisdethiobis(methylthio)gliotoxin	-0.90599	0.414483
LEVODOPA	-0.9028	2.78805
Dronedarone	-0.89911	0.559075
N-ACETYLNEURAMINATE	-0.8979	2.02582
L-Homocystine	-0.89743	1.53925
Vanillin	-0.89737	1.38675
Propylparaben	-0.89375	1.60258
9-HPODE	-0.88737	1.69377
Mandelic Acid	-0.88154	1.914
Cochlioquinone A	-0.8789	0.986615
4'-Methoxyacetophenone	-0.87779	0.805014
Neotame	-0.87665	1.62518
Grayanotoxin I	-0.8766	2.22525
Tyramine	-0.87522	1.09786
Salvinorin A	-0.87495	1.03368
1,2Alpha-Epoxydeacetoxydihydrogedunin	-0.87404	3.27586
cirsimaritin	-0.87378	2.7876
3-DEHYDROSHIKIMATE	-0.8737	1.6375
Moclobemide	-0.87279	0.845698
Nicotinoylglycine	-0.87262	0.618813
Uracil	-0.87179	1.30614
3-Epilupeol	-0.87027	0.905389
7-Oxocholesterol	-0.8701	0.508204
Valsartan metabolite	-0.86539	1.15692
Prolylyphenylalanine	-0.86473	1.1546
1,4-Cyclohexanedicarboxylic acid	-0.86273	0.780127
Coniferyl aldehyde	-0.86258	1.69575
6-Methylquinoline	-0.85904	0.544196
(2E,4E,12Z)-N-(2-methylpropyl)octadeca-2,4,12-trienamide	-0.85841	0.754685
2-methoxy-6-pentadecylbenzoic acid	-0.85779	0.866781
7,4'-DIMETHOXYISOFLAVONE	-0.85621	3.0122
(3Z,5E)-4-hydroxy-6-(4-hydroxyphenyl)hexa-3,5-dien-2-one	-0.85407	1.1146
Citrazinc acid	-0.85006	0.708498
L-Cystine	-0.84826	0.954364
2-Hydroxyhippuric acid	-0.84556	0.683841
1-Methylguanine	-0.84387	0.906193
8-Hydroxyquinoline	-0.84244	1.9997
2-Methylglutaric acid	-0.84216	0.908263
Beauverolide I	-0.84147	0.67209
curvularin	-0.8374	2.15759
N-cyano-N'-(1,1-dimethylpropyl)-N'-3-pyridinyl-guanidine	-0.83324	2.65758
Ctrinin hydrate	-0.833	1.06038
Lupinine	-0.83066	1.43772
L-Proline	-0.82963	0.890421
17alpha-Ethynylestradiol	-0.82834	0.970657
3-Methylcrotonylglycine	-0.82571	1.43758
1,3-Dideacetyl-7-Deacetoxy-7-Oxokhivorin	-0.82553	0.824894
Gabapentin Related Compound E	-0.8254	1.97123
3-Phosphonopropionic acid	-0.82393	2.99516
3-Dehydrocholic acid	-0.82198	0.636426
Xanthurenic acid	-0.82095	0.682501
PANTOLACTONE	-0.81944	1.39431
Hinokitiol	-0.81736	2.2371
2'-O-Methylguanosine	-0.81568	0.793633
4,5-dihydroxy-3-propylcyclopent-2-en-1-one	-0.81485	1.50604
Kainic Acid	-0.81036	0.389894
Gly-Tyr-Ala	-0.81022	0.334428
3-[(1-Carboxyvinyl)oxy]benzoic acid	-0.80618	0.443625
2-Hydroxyphenylalanine	-0.80613	0.697951
Mycophenolic acid	-0.80421	1.05748
Quercetin	-0.80059	1.8769
Shikimic Acid	-0.79934	1.6277
N-(2-hydroxyphenyl)acetamide	-0.79931	1.76248
3,4-Dimethylbenzoic acid	-0.79668	1.34147
N-Benzylformamide	-0.79595	1.97367
4-Methoxycinnamaldehyde	-0.79418	1.67209
Kynurenic acid	-0.79349	0.94184
delta7-Dafachronic acid	-0.78439	1.15291
Captopril	-0.78343	0.49853
Desferrioxamine B	-0.78186	3.13877
destruxin A	-0.78155	3.24877
Folinic acid	-0.78078	0.632905
Ibuprofen	-0.78044	0.628673
Daphnoretin	-0.78023	1.27248
ANETHOLE	-0.78011	2.02225
Phomalone	-0.78004	2.89344
Acetylcholine	-0.7764	0.577148
Sorbitol	-0.77239	0.942258
ACTINONIN	-0.76908	2.07242
Prostaglandin F2alpha 1-11-lactone	-0.76889	2.73445
Monocrotaline	-0.76477	2.87559
(2S,3S)-(-)-3-Phenylglycidol	-0.76289	2.52542
13-HpOTrE	-0.76047	0.789227
Formononetin	-0.76038	1.82284
3-Methyladipic acid	-0.75777	1.84512
(7R,8R)-7,8-dihydroxy-3,5,7-trimethyl-8H-isochromen-6-one	-0.75489	1.7696
Gibberellin A4	-0.75388	3.25153
Valganciclovir	-0.75289	1.08766
3,7-Epoxycaryophyllan-6-One	-0.75062	2.18917
(+/-)13-HpODE	-0.75022	0.861634
2,3-dinor-8-iso Prostaglandin F2?	-0.74927	2.04297
3-hydroxy-C4-homoserine lactone	-0.74566	1.55508
Alanopine	-0.74466	0.751683
Alverine Citrate	-0.74414	1.41196
Limonin	-0.74182	3.02729
L(+/-)-Alliin	-0.74103	0.588784
lenticin	-0.73799	3.24719
(3S,9aS)-3-benzyl-octahydro-1H-pyrido[1,2-a]pyrazin-1-one	-0.73578	0.417857
(R)-baclofen	-0.73542	2.90935
6-Hydroxynicotinic acid	-0.73499	0.854338
Coproporphyrin I	-0.73094	0.797921
cis-Aconitic acid	-0.72915	1.02359
Piceatannol	-0.71811	0.637141
Benazepril	-0.71637	0.948693
3-(1,2-dihydroxypropyl)-1,6,8-trihydroxyanthracene-9,10-dione	-0.70989	1.3789
Trolox	-0.70584	1.10092
Deoxycholic Acid	-0.70576	1.01981
Deoxyuridine	-0.70356	0.79215
4-Phenylbutyric acid	-0.70063	0.876214
2-Anisic acid	-0.69875	1.00571
Menaquinone-4	-0.69815	0.847926
3,4-Dimethoxycinnamic acid	-0.69807	0.5568
pinolidoxin	-0.69704	0.902257
Difucol Hexamethyl Ether	-0.69663	1.94962
Diethyloxalpropionate	-0.69478	0.664582
18-Aminoabieta-8,11,13-Triene Sulfate	-0.69316	2.5222
GUAIAZULENE	-0.69134	2.32163
L-Phenylalanine	-0.69105	1.68736
(+/-)8(9)-DiHET	-0.6901	1.7669
cis-4-Hydroxy-D-proline	-0.68768	0.498215
Ursocholanic Acid	-0.68698	1.52865
Pyridoxine	-0.683	1.59819
N-(9-oxodecyl)acetamide	-0.68268	1.09006
Fenhexamid	-0.67828	2.84756
Hexanoylglycine	-0.67711	1.12189
DL-Tryptophan	-0.67621	0.960189
isotaxiresinol	-0.67297	0.744101
4-(3-hydroxybutyl)-3,5,5-trimethylcyclohex-3-en-1-ol	-0.67268	0.375811
Phosphatidylinositol lyso 18:0	-0.66653	0.474282
Karakoline	-0.66467	2.15193
2-Naphthalenesulfonic acid	-0.66456	1.46277
Maleic acid	-0.66013	0.516256
N-Methylhistamine	-0.65865	0.617227
Kanakugiol	-0.6567	0.838452
Arnicolide D	-0.656	0.71469
Methyl Jasmonate	-0.65561	1.40856
Ergosterol Peroxide	-0.65335	0.732031
Irbesartan (Avapro)	-0.65316	0.4642
Aldosterone	-0.6521	1.13009
L-Tyrosine	-0.64657	1.3294
gamma-Glutamylleucine	-0.64533	1.08766
tetradec-5-ynoic acid	-0.64321	2.47817
Flunixine	-0.63956	1.65427
Caryophyllene [T(-)]	-0.63788	1.51606
Convallatoxin	-0.63664	2.5394
8-(3-methoxy-2-(methoxycarbonyl)phenyl)octanoic acid	-0.63372	0.729019
6-benzyl-4-oxo-1,4-dihydropyridine-3-carboxamide	-0.62964	0.668249
5-[(Z)-14-(3,5-dihydroxyphenyl)tetradec-10-enyl]benzene-1,3-diol	-0.62844	1.84031
Sinomenine	-0.62834	0.51787
(5R)-5-hydroxy-1-(4-hydroxy-3-methoxyphenyl)tetradecan-3-one	-0.62803	0.481591
Cafestol	-0.62732	1.64357
Mappain	-0.62688	2.42515
Picrotin	-0.62329	0.642065
Lacidipine	-0.62295	0.877424
3-(5-phenylthiophen-2-yl)prop-2-ynyl Acetate	-0.62176	0.343317
3-Hydroxypicolinic acid	-0.6214	1.57823
N-Glycolylneuraminic acid	-0.62031	0.494674
1-[4-hydroxy-3-(3-methylbut-2-enyl)phenyl]ethanone	-0.61624	2.20154
2-QUINOLINECARBOXYLIC ACID	-0.61582	0.150869
Monobutyl phthalate	-0.61506	1.46325
Mono(2-ethylhexyl) phthalate (MEHP)	-0.61213	0.754241
Dihydro-4,4-dimethyl-2,3-furandione	-0.60975	0.517813
PHOSPHOCHOLINE	-0.6095	2.6989
Enalapril	-0.60644	0.706925
Norfenefrine	-0.60625	2.04297
1H-Benzotriazole-5-carboxylic acid	-0.60493	0.874877
Maltitol	-0.60451	0.407013
Syringic Acid	-0.60307	1.27618
L-Tyrosine methyl ester	-0.60255	2.38222
Asparagine	-0.60015	0.385609
Phenylalanine	-0.59829	0.781596
Prazosin HCl	-0.59737	2.57206
Lorazepam	-0.59543	0.951015
5-(4-methyl-5-oxo-2H-furan-3-yl)pentanoic acid	-0.59496	1.25999
6-(7-methyloctyl)-1H,3H,4H,6H-furo[3,4-c]furan-1-one	-0.59024	1.35078
Phosphatidylethanolamine lyso alkenyl 16:0	-0.58707	0.540623
Imidazolelactic acid	-0.58346	0.607092
Roxatidine acetate HCl	-0.58266	0.560304
DEOXYRIBOSE	-0.58202	0.554193
2-Benzothiazolesulfonic acid	-0.57975	1.28396
7-Hydroxy-3-Methylflavone	-0.57962	2.55486
Resibufogenin	-0.57913	2.15506
Dinoseb	-0.57836	2.31322
KOBUSONE	-0.57808	1.11932
11-dehydro Thromboxane B2	-0.57559	1.98347
PILOCARPINE NITRATE	-0.57391	0.543163
O-Succinylhomoserine	-0.57213	0.318831
Diflucortolone pivalate	-0.57043	1.24166
Tretinoin	-0.56844	0.680457
D-Sedoheptulose 7-phosphate	-0.56613	0.802113
Flecainide	-0.56323	0.432115
dehydroabietic acid	-0.55803	1.27618
Salicylic acid	-0.55577	0.535123
4-ACETAMIDOBUTANOATE	-0.55469	2.13362
(+/-)12(13)-DiHOME	-0.55311	1.35836
Dopamine	-0.5493	1.4003
Progesterone	-0.54884	0.494674
Benzene-1,2,4-triol	-0.54849	0.79773
L-Pyroglutamic acid	-0.54741	1.10474
Gitoxigenin Diacetate	-0.546	0.475968
2-Methoxyestrone	-0.54527	0.290077
trans-Cinnamic acid	-0.54405	1.18954
p-Coumaraldehyde	-0.54401	1.18954
5-METHYLCYTOSINE HYDROCLORIDE	-0.54213	1.82492
herniarin	-0.54191	0.942258
2-acetoxy-6-pentadecylbenzoic acid	-0.54189	0.425136
11beta-Hydroxyandrosterone	-0.53993	1.49431
3-Deoxo-3Beta-Hydroxymexicanolide 16-Enol Ether	-0.53828	0.54607
Nicotinuric acid	-0.53636	0.651247
12-Cytisineacetamide	-0.53574	2.33265
Docosanoic Acid	-0.5295	0.726466
2-methyl-2-(3-pentadecylphenoxy)propanoic acid	-0.5274	0.473196
4-tert-Octylphenol	-0.52475	1.43721
Tomelukast	-0.52398	0.848998
santin	-0.52258	0.486157
3-Isochromanone	-0.52238	1.21237
Malformin A2	-0.51711	0.189606
1,7-bis(4-hydroxyphenyl)heptane-3,5-diol	-0.51369	0.558729
2',3'-Dideoxyinosine	-0.51264	0.693897
13-KODE	-0.50819	1.2668
2-Mercaptobenzothiazole	-0.5069	1.67209
L-PIPECOLIC ACID	-0.5069	0.592762
Marticin	-0.50357	0.378419
LIGUSTILIDE	-0.50015	1.1018
trans-3-Indoleacrylic acid	-0.49869	0.827222
2,6-dihydroxyanthraquinone	-0.49454	0.78249
Phosphatidylethanolamine lyso 22:6	-0.49435	0.280702
1-Hydroxy-2-naphthoic acid	-0.49381	0.523183
Thymol	-0.49281	0.876704
L-Methionine sulfoxide	-0.48878	1.69287
geniposide	-0.48814	0.490005
3-Hydroxytyramine	-0.48807	1.04236
Valsartan acid	-0.48706	0.821397
N-acetyl-2-phenylethylamine	-0.48618	0.518916
DIGOXIGENIN	-0.48583	0.301108
Perillartine	-0.48553	2.13362
Isorhamnetin	-0.48463	0.526907
N-(2,5-dioxocyclopentyl)acetamide	-0.48437	0.634962
PHOSPHO(ENOL)PYRUVIC ACID	-0.48414	1.70481
Indole-3-pyruvic acid	-0.48153	0.484312
Histamine-trifluoromethyltoluide	-0.48088	0.412188
2-O-Methyladenosine	-0.47954	0.45952
D-Gluconic acid	-0.47855	0.659397
Erythronolactone	-0.47368	0.356656
Cytidine	-0.46863	1.84606
DL-Dipalmitoylphosphatidylcholine	-0.46567	1.62685
12a-HYDROXY-5-DEOXYDEHYDROMUNDUSERONE	-0.46503	2.02209
ASCORBIC ACID	-0.46278	0.704411
Glycine	-0.46225	1.05988
1-Lauroyl-2-Hydroxy-sn-Glycero-3-Phosphocholine	-0.46144	0.316359
3,5-Dimethoxybenzoic acid	-0.46081	0.648745
16-Heptadecyne-1,2,4-triol	-0.45908	1.02564
4-Hydroxybenzaldehyde	-0.45834	0.760951
Metaxalone	-0.4568	0.242938
Cnidioside A	-0.45242	0.618813
2'-Deoxycytidine 5'-monophosphate (dCMP)	-0.45132	0.250457
1,5-Anhydro-D-glucitol	-0.45059	0.415431
Hydroxyvalerenic Acid	-0.44997	0.481618
Strophanthidin	-0.44389	0.660986
P-Toluenesulfonic acid	-0.44383	0.434955
terrein	-0.44292	0.474023
Riboflavin	-0.44073	0.963451
N-Arachidonoyl dopamine	-0.43833	0.262935
4,6-dinitro-o-cresol	-0.43677	0.823157
Ethyl myristate	-0.43033	0.847039
Dichlorprop	-0.42836	1.69676
Phosphatidylinositol 16:0-18:1	-0.42764	0.288134
Mimosine	-0.42707	0.448038
salicin	-0.42508	0.116225
2'-Deoxyuridine-5-monophosphate	-0.41608	0.364235
(+)-ar-Turmerone	-0.41403	0.644893
Azelaic acid	-0.4129	0.238132
3-oxo-C8-homoserine lactone	-0.40787	0.334381
Glimepiride	-0.40381	0.521953
Trehalose	-0.40346	0.249507
Kawain	-0.40033	0.538622
5-(hydroxymethyl)-3-(1-hydroxy-4-methylpentyl)oxolan-2-one	-0.39914	0.744101
Phosphatidylethanolamine lyso alkenyl 18:1	-0.39495	0.324607
1-AMINOCYCLOPROPANE-1-CARBOXYLATE	-0.3947	0.491013
3Beta-Acetoxydeoxodihydrogedunin	-0.39183	0.841819
Scaposin	-0.39136	0.183997
4-methylumbelliferone	-0.38688	0.535123
3-HYDROXY-4-(SUCCIN-2-YL)-CARYOLANE delta-LACTONE	-0.38431	0.610037
angoletin	-0.38387	0.805125
5-Methyluridine	-0.38333	0.208499
4-Methylcatechol	-0.38089	0.307779
Lovastatin	-0.38049	0.43785
(9Z,12E)-15,16-dihydroxyoctadeca-9,12-dienoic acid	-0.37423	0.238651
FAHFA 36:2	-0.37137	0.130968
Phenylpyruvic acid	-0.36785	0.427163
(5S)-5-hydroxy-1,7-diphenylheptan-3-one	-0.36364	0.301908
(5Z)-3-aminonon-5-enoic acid	-0.35895	0.315298
Anthranilic acid	-0.35509	0.373649
Lumazine	-0.35324	0.317323
Pyruvic acid	-0.34815	0.155051
N-Methylanthranilic Acid	-0.34805	0.477165
3,5-dihydroxydecanoic acid	-0.345	0.578594
1,3,6-trihydroxy-2-(3-methylbut-2-enyl)xanthen-9-one	-0.34263	0.170851
2'-O-Methylinosine	-0.34254	0.399005
Sulcatol	-0.33683	0.4737
4-Hydroxy-2',4',6'-trimethoxychalcone	-0.33438	0.341178
L-(-)-Methionine	-0.32979	0.672294
N-Acetyl-alpha-D-glucosamine	-0.32706	0.200591
Sulfanilic acid	-0.31372	0.405342
5-hydroxy-3,7-dimethoxy-2-(4-methoxyphenyl)-4H-chromen-4-one	-0.30421	0.233557
Carylophyllene Oxide	-0.30222	0.538637
3-(8-hydroxyoctyl)phenol	-0.29913	0.331381
Leucylproline	-0.29231	0.319927
Sinapoyl aldehyde	-0.28464	0.535168
wogonin	-0.28362	0.490005
1-(3,4-dihydroxyphenyl)-7-(4-hydroxyphenyl)heptan-3-one	-0.27974	0.12841
Serine	-0.27826	0.383063
Methotrexate	-0.27674	0.511731
(-)-Camphanic acid	-0.27322	0.56679
4-Hydroxymandelonitrile	-0.273	0.353087
N-Acetyl-DL-norvaline	-0.27267	0.170851
L-Lysine	-0.2723	0.159561
2-Oxindole	-0.27211	0.158559
Arachidonic acid	-0.25925	0.298803
Biliverdin	-0.25711	0.0836145
2,2-Bis(hydroxymethyl)propionic acid	-0.25549	0.358833
D-alpha-Hydroxyglutaric acid	-0.2524	0.543255
4- Carboxyphenylglycine	-0.2517	0.0805872
15-OxoEDE	-0.24991	0.288361
Sucrose	-0.24882	0.327874
Phosphatidylinositol 16:0-18:2	-0.24698	0.448038
Isoamylamine	-0.24509	0.297397
D-(+)-Malic acid	-0.24355	0.0789694
O-geranylconiferyl alcohol	-0.23723	0.468994
L-Norleucine	-0.23209	0.394426
Kinetin	-0.22859	0.203183
L-Glutamic acid	-0.22519	0.318831
Trachelanthine	-0.22371	0.289823
Carnosine	-0.21791	0.41428
Porphobilinogen	-0.21727	0.337393
Deacetoxy-7-Oxogedunin	-0.21539	0.0510934
1',2'-dihydro-2',6-dihydroxyrotenone	-0.20938	0.111753
L-Isoleucine	-0.20022	0.192776
gamma-Glutamylmethionine	-0.19531	0.180423
Docosahexanoic acid	-0.19513	0.288969
Melatonin	-0.1928	0.312302
Paeonol	-0.19021	0.253366
(2R)-2,3-Dihydroxypropanoic acid	-0.19014	0.22903
trans-3-Hexenoic acid	-0.18963	0.194887
Meprednisone	-0.18112	0.149936
3,7-Epoxycaryophyllan-6-Ol	-0.17597	0.189667
DL-Homoserine	-0.17227	0.282246
Xylose	-0.16446	0.136862
3-[(4-chlorobenzoyl)amino]propanoic acid	-0.15089	0.470377
N-Acetyldopamine	-0.14647	0.163644
L-Threonic acid	-0.14539	0.127704
Tagatose	-0.13712	0.137141
N3,N4-Dimethyl-L-arginine	-0.12149	0.179845
N-Oleyl-Leucine	-0.12098	0.0416607
N-Oleoyl Dopamine	-0.12032	0.0438508
D-(+)-Pyroglutamic Acid	-0.11925	0.163638
N-alpha-L-Acetyl-arginine	-0.11229	0.0817914
N-Acetyl-L-tyrosine	-0.112	0.134434
Mevalonic acid	-0.11187	0.0671003
Isotretinoin	-0.10547	0.2179
5-Methoxysalicylic acid	-0.1052	0.0527085
Medroxyprogesterone	-0.10012	0.10408
TRIGONELLINE	-0.099499	0.118615
18-beta-Glycyrrhetinic acid	-0.096832	0.0686591
3-Hydroxy-3-methylglutaric acid	-0.082246	0.107104
Prostaglandin K2	-0.081334	0.0489054
8-(2-hydroxy-3-methoxy-3-methylbutyl)-7-methoxychromen-2-one	-0.078503	0.0671003
4-Methyl-2-oxovaleric Acid	-0.077475	0.0683845
Estriol	-0.076504	0.0861173
Indole	-0.07622	0.0787402
3-Hydroxymandelic acid	-0.068401	0.0489443
p-Benzoquinone	-0.065512	0.0750388
Lincomycin	-0.064484	0.0787402
Taurine	-0.063991	0.01863
6,8-Diprenylnaringenin	-0.054372	0.0410159
Biotin	-0.04995	0.0321246
L(+)-Ornithine	-0.043939	0.0387166
DL-Alanine	-0.038371	0.0682676
ADONITOL	-0.037301	0.0594487
rhein	-0.028728	0.0293417
Citrulline	-0.025027	0.0238335
GLYCOCHOLATE	-0.024652	0.006577
D-Glucosamine	-0.014487	0.01863
Levulinic acid	-0.012065	0.00927942
Malonic acid	-0.009741	0.00691664
4-methyl-5-oxo-2-pentyl-2,5-dihydrofuran-3-carboxylic acid	-0.0097075	0.00650646
Ethyl-beta-glucuronide	-0.0051097	0.00644474
L-alpha-Phosphatidylethanolamine (Soy)	0.0057639	0.0028671
1,4-dihydroxyheptadec-16-en-2-yl acetate	0.0094045	0.00288022
DL-Glutamine	0.0095766	0.0101632
DL-Coniine	0.013979	0.0110756
L-Cysteine-S-sulfate	0.016722	0.00663432
Cyclo-prolylglycine	0.018505	0.00977217
2-Oxobutyric acid	0.029312	0.0454054
2'-Deoxyinosine	0.0321	0.0453668
Cynaroside	0.032976	0.0101454
MONO-METHYL GLUTARATE	0.037412	0.0477841
Acamprosate	0.038485	0.036316
Meglutol	0.042915	0.0548417
Droperidol	0.04287	0.0290305
3-Methylglutaric acid	0.04799	0.0376401
(9cis)-Retinal	0.061716	0.0830831
Dimethachlor OXA	0.062421	0.0296066
Quebrachitol	0.067849	0.0686337
Citrinin	0.074376	0.0948088
3Alpha-Hydroxy-3-Deoxyangolensic Acid Methyl Ester	0.076398	0.0593142
Lipoic acid reduced	0.079963	0.122692
Prolylglycine	0.088331	0.117299
NALPHA-ACETYL-L-LYSINE	0.093532	0.0721422
7-Methylsulfenylheptyl isothiocyanate	0.094841	0.113323
Carvedilol	0.10392	0.13376
Roquefortine C	0.10442	0.0703257
N-Acetylphenylalanine	0.10611	0.105097
13,14-Dihydro-15-keto Prostaglandin A2	0.11145	0.0562731
9-Oxo-10(E),12(E)-octadecadienoic acid	0.11344	0.108513
5-Hydroxy-2',4',7,8-Tetramethoxyflavone	0.11373	0.0686591
Primidone (Mysoline)	0.11505	0.0671003
(4-chloro-2-methylphenoxy)acetic acid	0.12394	0.103556
Hypoxanthine	0.12938	0.170851
Hydrocotarnine	0.14122	0.162822
onopordopicrin	0.14798	0.111871
Alanine	0.15009	0.221509
3-[(Z)-heptadec-10-enyl]benzene-1,2-diol	0.15124	0.351386
DEOXYCYTIDINE	0.15578	0.12203
Phosphatidylethanolamine lyso 18:1	0.15769	0.128199
1,7-bis(4-hydroxyphenyl)-5-methoxyheptan-3-one	0.15848	0.284933
PS(18:0/17,18-EpETE)	0.15951	0.205303
Galacturonic acid	0.15996	0.0411448
Lignoceric acid	0.16067	0.216311
Nicotinamide	0.16581	0.268234
Prunin	0.17253	0.0564808
N-acetyl-O-methyltyrosine	0.17409	0.149464
N-ALPHA-ACETYL-L-ASPARAGINE	0.17446	0.178362
Urocanic acid	0.17598	0.297018
Bezafibrate	0.18692	0.135424
5-Aminovaleric acid	0.19164	0.209532
4-AMINOBUTANOATE	0.19164	0.238651
4-Acetamidobutanoic acid	0.19319	0.164157
Dihydrocoumarin	0.19526	0.0942797
5-Ethyl-2'-deoxyuridine	0.19702	0.208478
Hecogenin	0.19963	0.155454
O-ACETYL-L-CARNITINE	0.20219	0.319202
Tiglic acid	0.20343	0.285821
Phosphatidylethanolamine lyso 20:0	0.20832	0.212511
N-Formylmethionine	0.211	0.196017
20-Hydroxy-(5Z,8Z,11Z,14Z)-eicosatetraenoic acid	0.21768	0.554583
Fusaproliferin	0.22041	0.170851
Glycyl-L-proline	0.22071	0.256475
osajin	0.22084	0.210419
Choline	0.22124	0.241535
Ribose	0.22697	0.355276
N-Acetylvaline	0.23426	0.307938
Quinolinic acid	0.23884	0.242141
2,3-Dideoxyuridine	0.24167	0.234451
Prolylleucine	0.24518	0.152316
N6,N6,N6-Trimethyl-L-lysine	0.24675	0.183321
13-HOTrE(r)	0.25853	0.147386
Phosphatidylethanolamine lyso 16:0	0.27219	0.217083
Indole-3-acrylic acid	0.281	0.271151
5alpha-Dihydrotestosterone	0.28993	0.224251
Oleoyl-L-alpha-lysophosphatidic acid	0.29763	0.659041
N-Acetylcysteine	0.30222	0.275429
Glycylproline	0.31112	0.392706
GLYCOCHENODEOXYCHOLIC ACID	0.3119	0.138454
Resolvin E1	0.31378	0.169148
DL-alpha,epsilon-Diaminopimelic acid	0.3146	0.415544
Xanthohumol	0.3171	0.387725
cyclopenin	0.32046	0.282246
Phosphatidylethanolamine lyso 20:4	0.32325	0.240929
Laudanosine	0.32647	0.397962
15-Deoxy-delta12,14 -Prostaglandin J2	0.32698	0.277522
Anabasine Hydrochloride	0.32936	0.171385
8-Oxo-2-deoxyadenosine	0.33214	0.255167
5-HYDROXY-L-TRYPTOPHAN	0.33493	0.457386
Deacetylgedunin	0.33531	0.186266
3-Deoxycaryoptinol	0.34313	0.229472
(5E)-2-heptyl-3,4,7-trihydroxy-2,3,4,7,8,9-hexahydrooxecin-10-one	0.34695	1.1586
Ornithine	0.35965	0.55594
3-hydroxy-C10-homoserine lactone	0.36048	0.213206
Glycodeoxycholic Acid (hydrate)	0.36095	0.155076
Monobenzyl phthalate	0.36151	0.46893
Andrastin C	0.37528	0.127681
Harmane	0.38119	0.141108
Docosatrienoic acid	0.39828	0.497095
Methioninesulfoxide	0.40206	1.72115
Valylproline	0.40539	0.301891
Protoporphyrin IX	0.41205	0.375935
URSODIOL	0.41219	0.417846
aurapten	0.4225	0.643152
4-Chlorophenol	0.42454	0.39462
Mannitol	0.43827	0.220483
(+/-)9(10)-DiHOME	0.44057	0.527492
Glycerophospho-N-palmitoyl ethanolamine	0.44927	0.501538
Taurochenodeoxycholic Acid (sodium salt)	0.45439	0.143036
Cholest-4,6-Dien-3-One	0.45881	0.577969
10-Hydroxydecanoic acid	0.46157	0.836839
D-PANTOTHENIC ACID	0.46274	0.827134
(+/-)9-HODE	0.46295	0.203218
1-METHYLNICOTINAMIDE	0.47071	0.340883
9-hydroxy-10,12-octadecadienoic acid	0.47148	0.283146
Cyclo(proline-leucine)	0.47169	0.336601
2,4-bis(3-methylbut-2-enyl)-5-pentylbenzene-1,3-diol	0.48231	0.287157
L-METHIONINE	0.49716	0.789869
9-(2,3-dihydroxypropoxy)-9-oxononanoic acid	0.51053	0.140195
Threonine	0.51148	0.876704
Stearamide	0.51705	0.293018
5-Methylcytidine	0.51958	1.22273
CRUSTECDYSONE	0.52149	0.543255
Corynanthine	0.52276	0.472383
L-Aspartic acid	0.54488	0.543255
pomiferin	0.54783	0.336233
8-acetamido-2-methyl-7-oxononanoic acid	0.55373	0.227781
Phosphatidylinositol lyso 20:4	0.56089	0.282063
Proline-hydroxyproline	0.57354	0.424304
2-Methylbutyl beta-D-glucopyranoside	0.57875	0.494674
N-Acetylneuraminic acid	0.59941	0.576836
3-hydroxy-C8-homoserine lactone	0.6034	0.422761
8Z,11Z,14Z-Eicosatrienoic acid	0.60843	0.720904
cordycepin	0.61087	0.523647
L-Alanyl-L-proline	0.6325	0.493847
L-Valine	0.63691	0.963451
Aspartame	0.63851	0.63425
L-GLUTAMINE	0.65229	0.573684
Hydrocortisone	0.65414	0.6633
alpha-Aspartylphenylalanine	0.65817	0.506863
DL-4-Hydroxyphenyllactic acid	0.66295	0.430146
Docosatetraenoic acid	0.66632	1.22794
ALPHA-AMINOADIPATE	0.66981	0.358001
Riluzole	0.68373	0.608254
L-(+)-Lysine	0.68855	0.754241
Phenyl-beta-glucopyranoside	0.69168	0.835439
4-Methyl-5-thiazoleethanol	0.70293	0.355207
hydroquinidine	0.73581	0.902534
2'-O-Methyluridine	0.75419	0.541105
Nor-9-carboxy-delta9-THC	0.77181	0.720904
Tebufenozide	0.7957	0.477895
D-(+)-Proline	0.80611	0.459883
Mepacrine	0.81043	0.520036
Chloridazon	0.81166	0.655195
5-O-methyllicoricidin	0.82228	2.16636
Adenosine 5'-monophosphate	0.83218	0.918545
Gibberellin A7	0.83541	0.294188
4-Oxoproline	0.83895	0.949079
(Z)-2-octylpent-2-enedioic acid	0.85235	0.692718
L-Serine	0.86344	1.48349
2,3',4,6-Tetrahydroxybenzophenone	0.86525	0.318289
(2E,4E)-N-[2-(4-hydroxyphenyl)ethyl]dodeca-2,4-dienamide	0.87373	0.690093
N-Acetyl-L-methionine	0.90318	1.43785
Valine	0.91888	0.964931
Xanthine	0.93508	1.21179
N-Acetylalanine	0.93877	2.15747
Allantoin	0.94345	0.794931
Citric acid	0.94645	1.05191
2-Hydroxy-3,4-Dimethoxybenzoic Acid	0.95128	0.620187
N-Methylthreonine	0.96584	2.3958
N-ACETYL-DL-METHIONINE	0.96676	1.45527
Theanine	0.96703	1.06595
1,2-dihydroxyheptadec-16-en-4-yl acetate	0.96764	0.935056
Tricosanoic acid	0.96801	1.15059
N-Acetyl-D-alloisoleucine	0.97021	1.0923
Desoxycortone	0.97078	1.59474
Upsilon-Aminobutyric acid (GABA)	0.98602	1.78002
CHENODIOL	0.99475	0.216954
4-nitroquinoline 1-oxide	1.003	0.512155
Tyrosylalanine	1.0047	1.0923
[1-(3,5-dihydroxyphenyl)-12-hydroxytridecan-2-yl] acetate	1.005	1.11055
9,10-DiHOME	1.0091	1.47191
7-Hydroxymitragynine	1.0267	0.737454
DL-beta-Hydroxybutyric acid	1.0313	0.681311
Estrone	1.0555	1.84521
Uric acid	1.0714	0.885389
Deoxynivalenol 3-glucuronide	1.0921	1.472
Linoleic acid	1.1003	2.75404
COLFORSIN	1.1073	0.806097
N-Acetylglycine	1.1113	0.937945
(+/-)15-HETE	1.1536	1.34956
Calcitriol	1.1828	0.802168
Salvinorin B	1.1915	0.627419
Cotarnine Chloride	1.1968	1.62518
L-2-Aminoadipic Acid	1.1997	0.573684
2-Hydroxyisovaleric acid	1.2236	0.890185
N-Acetylmannosamine	1.2414	2.02814
Azaserine	1.257	1.22329
Glutamine (D)	1.2631	0.650373
Secoisolariciresinol	1.2776	1.41196
Isosakuranin	1.2837	0.22568
L-(+)-Lactic acid	1.3034	0.704455
3-[3-(beta-D-Glucopyranosyloxy)-2-hydroxyphenyl]propanoic acid	1.3035	1.84521
lamalbid	1.3353	2.02814
Taurodeoxycholic Acid	1.3393	0.390555
trans-4-Phenyl-4-piperidinocyclohexanol	1.3408	0.537063
Alfuzosin	1.3421	3.24719
Creatinine	1.3564	1.8914
Upsilon-L-Glutamyl-L-glutamic acid	1.3578	0.726466
Humulone	1.3716	0.497901
Eicosenoic acid	1.3754	1.17385
Phosphatidylglyceride 18:2-22:6	1.383	0.607884
Taurocholic acid	1.3837	0.38384
Bialaphos	1.3867	1.79161
Garcinolic Acid	1.3905	0.642866
Phosphatidylethanolamine lyso 20:3	1.3996	1.16331
Metolachlor OXA	1.4245	1.03776
Oleic	1.4367	0.824952
N,N-Diethylethanolamine	1.4509	1.11753
salviaflaside	1.4599	1.74763
Alanyltyrosine	1.4773	1.52281
L-Histidine	1.4788	1.19706
3-Hydroxybutyric acid	1.5047	1.30988
N-Acetylornithine	1.5064	2.00874
3,14-dihydro-15-keto-tetranor Prostaglandin E2	1.5294	2.15095
Kanosamine	1.5678	1.25999
2-(2-amino-3-methylbutanamido)-3-phenylpropanoic acid	1.578	1.44971
Methyl-beta-galactopyranoside	1.5786	2.12324
13(S)-HOTrE	1.5849	1.27618
Sulfaquinoxaline	1.5893	0.462559
Ala-Ile	1.5982	1.58939
1,4-Androstadiene-3,17-dione	1.6156	3.09104
Cannabidiolic acid	1.6695	2.08448
2'-Deoxyadenosine	1.6766	1.52281
(+/-)9-HpODE	1.6838	1.29378
O-7460	1.7314	1.15494
1,7-Dideacetoxy-1,7-Dioxo-3-Deacetylkhivorin	1.74	1.16671
2-hydroxy-6-[(8Z,11Z)-pentadeca-8,11,14-trien-1-yl]benzoic acid	1.7511	0.757981
feruloyltyramine	1.7672	2.33658
Cetraxate	1.7688	0.538892
Oleic acid	1.8017	0.838392
Benzyl cinnamate	1.8075	1.65636
Pentadecanoic acid	1.8102	2.74649
Alpha-Hydroxydeoxycholic Acid	1.8159	2.17424
2,3-Diaminopropionic acid	1.8533	1.5957
LysoPhosphatidylcholine	1.8596	0.728925
Taurodeoxycholic Acid (sodium salt)	1.8659	0.627419
5-{8(Z),11(Z)-pentadecadienyl}resorcinol	1.8664	0.806708
gardenoside	1.9014	2.87559
D-Alanyl-D-alanine	1.9097	2.42515
PS(18:1/9-HODE)	1.9128	0.754019
5,10-dimethoxy-2,2-dimethylpyrano[3,2-g]chromen-8-one	1.9145	0.49363
Ala-Phe	1.9221	1.55123
Bilirubin	1.9232	0.546086
16-Hydroxyhexadecanoic acid	1.9271	1.41309
Palmitoleic acid	1.9477	3.03723
(1E)-1,7-bis(4-hydroxyphenyl)hept-1-en-3-one	1.9597	0.285167
8-Isoprostaglandin F1beta	2.0102	1.16409
Valsartan	2.0212	1.06609
11(Z),14(Z)-Eicosadienoic acid	2.1541	2.1692
monoolein	2.184	1.00711
Orotic acid	2.2156	0.765432
beta-Hydroxymyristic acid	2.2335	2.99516
Corticosterone	2.2342	4.27062
cis-5,8,11,14,17-Eicosapentaenoic acid	2.2554	2.58841
Glycyl-L-leucine	2.2585	1.82702
3-Amino-Beta-Pinene	2.3326	2.73558
Sulfocholic acid	2.378	1.18954
rhodioloside	2.3998	0.921253
Leucylleucyltyrosine	2.4034	1.50314
Heptadecanoic acid	2.4149	4.5613
NEROL	2.4205	0.417846
Histamine	2.4368	0.32338
N-Acetyl-L-glutamine	2.4511	1.51414
Perseitol	2.4527	1.18954
Tadalafil	2.4534	2.05853
Physostigmine	2.4818	0.631044
7-methoxy-6-(1,2,3-trihydroxy-3-methylbutyl)chromen-2-one	2.5067	0.843724
Amisulpride N-Oxide	2.5229	2.3562
trans-10-Heptadecenoic Acid	2.5848	2.19926
6-Hexanoyl-D-erythro-sphingosine	2.5858	0.696113
GENTAMICIN SULFATE	2.5997	1.17853
6-Hydroxymelatonin	2.6012	1.931
bilobol	2.6517	1.86296
Creatine	2.682	2.09003
6-Hydroxycaproic acid	2.6878	0.610037
2,4-dihydroxyheptadec-16-en-1-yl acetate	2.7428	0.535168
Cannabichromevarin	2.8554	1.62941
11A-Acetoxyprogesterone	2.8558	2.18913
ISOPALMITIC ACID	2.86	1.46123
Ergosterol Acetate	2.8733	0.355276
5-Hydroxytryptophan	2.9063	2.07799
asterric acid	2.9252	2.31817
2-Arachidonoyl glycerol	2.9257	0.818871
PHYSOSTIGMINE SALICYLATE	2.9267	2.31801
Idebenone	2.9737	0.462597
Murocholic acid	2.9813	0.797921
N-(2,6-Dimethylphenyl)-N-(methoxyacetyl) alanine	3.0379	0.574058
(R)-2-hydroxystearic acid	3.1122	2.20142
Phosphatidylethanolamine lyso 18:0	3.1183	0.877424
methyl palmitoleate	3.1878	2.83547
2-(14,15-Epoxyeicosatrienoyl) glycerol	3.2818	1.06552
Caprylic acid	3.2914	1.43651
monolinolein	3.3583	0.581434
N-Acetylsphingosine	3.5	1.74511
Oleoyl sarcosine	3.5001	1.97367
Telmisartan	3.524	1.62421
Napelline	3.6817	1.4187
N-Acetyl-D-galactosamine 4-sulfate	3.6951	2.03993
beta-Estradiol	3.7629	1.77947
albocycline	3.7676	2.23647
2-(3-Hydroxycyclohexyl)-5-(2-methyl-2-octanyl)phenol	3.9464	2.23594
Palmitoylcarnitine	4.0616	0.815706
icos-19-ene-1,2,4-triol	4.2331	2.90278
Methyl Deoxycholate	4.2971	0.54575
1-Stearoylglycerol	4.3735	2.15759
2-Hydroxyisocaproic acid	4.3843	3.40602
1,2-dihydroxyheptadec-16-yn-4-yl acetate	4.4571	0.613038
Acetophenone	4.5795	1.09402
Hexanoic acid	4.5932	1.25656
trans-Petroselinic Acid	4.5976	0.585461
Roccellic Acid	4.6673	0.473519
4'-Hydroxy-5,7-dimethoxyflavanone	4.9417	5.13221
Decanoic acid	5.0383	2.90798
Strepin P1	5.2426	1.91941
Monolaurin	5.2843	1.12812
Tridecylic acid	5.7084	1.77423
Acebutolol	6.7139	0.52679
2,3-dihydroxypropyl 12-methyltridecanoate	7.2657	1.29457

## Sheet: Table S2
Table S2. Differential changes and q-value of the metabolites between group H_Mlk and group H_Ctl in Figure 2A.
MS2.name	LOG_FOLDCHANGE	neglog_10(q-value)
(3Z,5E)-4-hydroxy-6-(4-hydroxyphenyl)hexa-3,5-dien-2-one	-9.4843	3.19076
Homopterocarpin	-6.5389	0.190777
3,6-bis[(1H-indol-3-yl)methyl]piperazine-2,5-dione	-6.1641	0.190777
Dodecanedioic acid	-5.6427	0.190777
Phloretin	-5.5128	0.190777
alpha-TOCHOPHERYL ACETATE	-5.3914	1.08982
L-(+)-Citrulline	-5.3125	1.72414
arctigenin	-5.2335	0.190777
Ursolic acid	-5.2232	0.190777
Linoleoyl Ethanolamide	-4.9692	0.313498
(-)-Caryophyllene oxide	-4.9068	0.190777
Indole-3-carboxylic acid	-4.8266	0.190777
Cryptotanshinone	-4.6979	0.190777
Luteolin	-4.3914	0.190777
Gallic acid	-4.2254	0.190777
Genistein	-4.1541	0.190777
Naringeninchalcone	-4.1236	0.190777
5-Hydroxyindole-3-acetic acid	-4.055	0.190777
4-Hydroxybenzotriazole	-3.9718	0.190777
4-Toluic acid	-3.9287	0.190777
Tyrosol	-3.9253	0.190777
Dihydrokaempferol	-3.8394	0.190777
3,8,9-trihydroxy-10-propyl-3,4,5,8,9,10-hexahydro-2H-oxecin-2-one	-3.7777	0.190777
3-GluA Soyasapogenol B	-3.7433	0.190777
aloesin	-3.6227	0.190777
3-hydroxy-2-octylpentanedioic acid	-3.6078	0.190777
Putrescine	-3.5149	0.190777
2-hydroxyquinoline	-3.399	0.188666
Propachlor ESA	-3.2897	0.195663
GENTAMICIN SULFATE	-3.2341	0.673357
DL-3,4-Dihydroxymandelic acid	-3.1467	0.190777
ONONETIN	-3.1032	0.190777
Glycitein	-3.0991	0.334035
dihydroferulic acid	-3.0333	0.190777
Taurine	-3.0307	0.387672
eudesmin	-3.0223	0.23554
Derrusnin	-3.0193	0.190777
4-Methylcatechol	-2.9852	0.714173
methyl 2-benzamido-3-phenylpropanoate	-2.9771	0.190777
Cholecalciferol	-2.9356	0.190777
7alpha-Voacangine hydroxyindolenine	-2.9325	0.190777
skullcapflavone II	-2.8721	0.190777
1H-Isoindole-1,3(2H)-dione	-2.8597	0.190777
Abruquinone B	-2.8317	0.188666
Triphenylphosphate	-2.7971	0.190777
5-Demethylnobiletin	-2.7946	0.190777
N-Acetyl-DL-tryptophan	-2.7923	0.190777
Gardneramine	-2.7504	0.190777
Apigenin	-2.7179	0.309937
Indapamide	-2.7165	0.824401
Aleuretic Acid	-2.7141	0.188666
Pseudouridine	-2.6988	0.309937
3,4-Dihydroxyphenylacetic acid	-2.6955	1.27171
Catechin	-2.6944	0.190777
2-(2-oxo-8,9-dihydrofuro[2,3-h]chromen-8-yl)propan-2-yl acetate	-2.6519	0.190777
4-Vinylphenol	-2.5738	0.178414
Nitazoxanide	-2.5689	0.188666
Sinapinic acid	-2.5617	0.200308
Homovanillic acid	-2.5522	0.190777
Uridine monophosphate (UMP)	-2.548	1.46121
Deoxysappanone B 7,3'-Dimethyl Ether	-2.5437	1.27171
L-Ascorbic acid 2-sulfate	-2.524	0.199269
2'-Hydroxy-a-naphthoflavone	-2.5072	0.180542
Daidzein	-2.505	0.461213
N-Glycolylneuraminic acid	-2.4304	0.647702
3-(4-Hydroxyphenyl)-1-propanol	-2.4067	0.200184
O-SUCCINYL-L-HOMOSERINE	-2.3397	0.230497
Hematoxylin	-2.327	0.190777
Seneciphyllin	-2.2953	0.180739
alpha-Linolenoyl ethanolamide	-2.2747	0.190777
(+/-)19(20)-DiHDPA	-2.2548	0.521881
Succinic acid	-2.2353	0.190777
Isohomovanillic acid	-2.2298	0.190777
Benzyl 6-O-beta-D-glucopyranosyl-beta-D-glucopyranoside	-2.1997	0.17663
Chrysin	-2.1826	0.190777
[1-hydroxy-1-(4-methoxyphenyl)propan-2-yl] 4-methoxybenzoate	-2.136	0.195663
HIPPURATE	-2.1149	0.190777
Phthalic acid	-2.0902	0.799971
rosmarinic acid	-2.0872	0.190777
Acetochlor ESA	-2.0761	0.190777
Cucurbitacin I	-2.073	0.700667
Galacturonic acid	-2.0718	1.06408
Taurochenodeoxycholic Acid (sodium salt)	-2.0684	0.407002
Deoxycorticosterone 21-glucoside	-2.0556	0.190777
2',4',6'-Trihydroxydihydrochalcone	-2.0551	0.190777
2-decyl-3-hydroxypentanedioic acid	-2.0478	0.217255
Garcinolic Acid	-2.0457	0.190777
Beta-Peltatin	-2.0343	0.190777
D-(+)-Malic acid	-2.0023	0.23554
3-Ureidopropionic acid	-1.9847	0.190777
raspberry ketone	-1.9715	0.190777
Piperonylic Acid	-1.9697	0.983259
4- Carboxyphenylglycine	-1.9596	0.190777
L-Lysine	-1.9478	0.536869
Lunarine	-1.9461	0.190777
3-oxo-C14 homoserine lactone	-1.9193	0.190777
Sinomenine	-1.9014	0.769756
Phenethylamine	-1.8819	2.97749
5,6-Dihydroxy-3',4'-dimethoxyflavanone	-1.8662	0.19046
3-O-methylfunicone	-1.8648	0.190777
Guanosine	-1.8309	0.338736
Tadalafil	-1.8157	0.483147
N-Oleoyl-Phenylalanine	-1.803	0.218992
Hippuric acid	-1.7736	0.143489
N-Acetyl-alpha-D-glucosamine	-1.7702	0.478587
Pygenic acid A b	-1.7679	0.188666
skimmin	-1.7679	0.974489
trans-Aconitic acid	-1.7662	0.554816
3-UREIDOPROPIONATE	-1.7301	0.165509
Asparagine	-1.7283	0.425124
4,6,8-trihydroxy-7-methoxy-3-methyl-3,4-dihydroisochromen-1-one	-1.7088	0.177302
Pyruvic acid	-1.6768	0.307382
Indole-2-carboxylic acid	-1.6609	0.190777
Diffractaic Acid	-1.6588	0.181398
1-Methyladenine	-1.6475	0.714173
1-Chlorobenzotriazole	-1.6412	0.575494
2-Methoxy-4-vinylphenol	-1.636	0.190777
15-OxoETE	-1.6305	1.01146
2-Oxoglutaric acid	-1.5981	0.748167
Equol	-1.5879	0.190777
5-Aminonaphthalene-2-sulfonic acid	-1.5832	0.190777
5,7-dihydroxy-4-(4-methoxyphenyl)-3,4-dihydrochromen-2-one	-1.5817	0.309937
3-oxo-C10-homoserine lactone	-1.5572	0.235585
D-Glucose 6-phosphate	-1.5536	1.00743
Ethyl oleate	-1.5331	0.708542
2-O-Methyladenosine	-1.5182	0.938623
Taurodeoxycholic Acid	-1.5128	0.299972
Cytarabine	-1.4879	0.833392
5-[(Z)-12-(3,5-dihydroxyphenyl)dodec-8-enyl]benzene-1,3-diol	-1.4862	0.326721
L(-)-Pipecolinic acid	-1.4803	0.181477
3-Hydroxyanthranilic acid	-1.4799	0.436531
Dihydrofolic acid	-1.4658	0.146454
4-Hydroxybenzenesulfonic acid	-1.461	0.188666
Inosine	-1.4604	0.287451
3,4-Dihydroxy-L-phenylalanine	-1.4429	0.190777
Deacetoxy-7-Oxogedunin	-1.4418	0.338358
N-Acetylputrescine	-1.4407	0.134825
Bufalin	-1.44	0.232629
Medicagenic acid	-1.4282	0.136594
1,4-dihydroxyheptadec-16-en-2-yl acetate	-1.428	0.202532
Nootkatone	-1.4241	0.233766
Gallocatechin	-1.4124	0.491241
TRIGONELLINE	-1.4102	0.977695
Thymine	-1.4003	0.446833
Nicotine	-1.3939	1.5763
Tetradecanedioic acid	-1.3893	0.262569
Methylgallate	-1.389	0.183871
4-deoxyphloridzin	-1.377	0.160089
Cinnamoylglycine	-1.3756	0.190777
Prostaglandin A1 ethyl ester	-1.3748	0.344967
Rubone	-1.3641	0.190777
Dihydrogedunin	-1.3575	0.168508
DIGOXIGENIN	-1.3501	0.275061
N-ACETYLNEURAMINATE	-1.348	1.72858
(S)-Equol	-1.3473	0.190777
Enterodiol	-1.346	0.173174
Thymidine	-1.3371	0.459671
Coumafuryl	-1.3272	0.190777
PSEUDO-ANISATIN	-1.325	2.84802
Salidroside	-1.323	0.376751
7-Methylsulfenylheptyl isothiocyanate	-1.3207	0.870213
Maleic acid	-1.2944	0.425124
N-Methylisoleucine	-1.2941	0.143489
4-O-Methylphloracetophenone	-1.2887	0.190777
D-Gluconic acid	-1.2654	0.764118
barceloneic acid A	-1.2643	0.287426
CYCLOSERINE	-1.2492	0.486183
Uridine	-1.2455	0.353959
Ferulic acid	-1.2431	0.190777
Marticin	-1.2366	0.360514
octadec-9-ynoic acid	-1.2323	0.509648
8-Oxo-2-deoxyadenosine	-1.223	0.380521
N-ACETYL-L-LEUCINE	-1.2183	0.165662
DL-alpha-Aminocaprylic acid	-1.2178	0.14649
cordycepin	-1.2155	0.699774
p-Benzoquinone	-1.2013	0.789628
4-Hydroxymandelic acid	-1.2	0.190777
Chloridazone-methyl-desphenyl	-1.1901	0.671763
Juglalin	-1.1783	0.220779
2-QUINOLINECARBOXYLIC ACID	-1.1779	0.125756
methyl 2-(2,6-dihydroxy-4-methylbenzoyl)-3,5-dimethoxybenzoate	-1.1753	0.155778
L-Threonic acid	-1.1689	0.705843
3-Genistein-8-C-glucoside	-1.155	0.190777
Quinic acid	-1.1547	1.05139
Salvinorin B	-1.1516	0.200184
Beta-Caryophyllene Alcohol	-1.1406	0.326721
Phosphatidylinositol 16:0-18:1	-1.1396	0.230497
Phenothiazine	-1.1378	0.294966
N-Tigloylglycine	-1.1337	0.335377
Prunin	-1.1289	0.202532
2-hydroxy-6-[(8Z,11Z)-pentadeca-8,11,14-trien-1-yl]benzoic acid	-1.1281	0.423083
3,4,5-trimethoxycinnamic acid	-1.1074	0.309937
L-Cysteine-S-sulfate	-1.1063	0.268371
Cholest-4-en-3-one	-1.1005	0.569328
4-Aminophenol	-1.0989	0.459671
Caprylic acid	-1.0929	0.766852
Cetraxate	-1.0804	0.459671
7-Hydroxy-4-methylcoumarin	-1.0801	0.231399
3-Indoxyl sulphate	-1.0778	0.180331
O-Desmethyltramadol	-1.0766	1.27171
1,3,6-trihydroxy-2-(3-methylbut-2-enyl)xanthen-9-one	-1.0707	0.381983
Coproporphyrin I	-1.0652	0.3664
N-Formyl-L-Methionine	-1.0649	0.190777
13,14-dihydro-15-keto-tetranor Prostaglandin E2	-1.0554	0.311331
Catechol	-1.0553	0.268371
Pipecolic acid	-1.0495	0.178323
LITHOCHOL-11-ENIC ACID	-1.0469	0.412558
9-Methyluric acid	-1.0457	0.381983
Sedanolide	-1.0321	1.35298
2,3-dinor Prostaglandin E1	-1.031	0.666815
(2R)-2-[(2R,5S)-5-[(2S)-2-hydroxybutyl]oxolan-2-yl]propanoic acid	-1.028	0.231591
Bisphenol S	-1.0267	0.690668
GLYCOCHOLATE	-1.022	0.190777
2-(3-(8-hydroxyoctyl)phenoxy)acetic acid	-1.0206	0.461213
Uracil	-1.0171	0.478587
abscisic acid	-1.0153	0.129538
Dronedarone	-1.0094	0.210998
N-Acetylanthranilic acid	-1.001	0.16221
Enterolactone	-0.99694	0.190777
5,6-DIHYDROURACIL	-0.99408	0.155585
5-Hydroxy Diclofenac	-0.99329	1.88402
FAHFA 36:2	-0.98297	0.238982
4-Hydroxy-2',3,4',6'-tetramethoxychalcone	-0.9826	0.190777
3-Hydroxysebacic acid	-0.97941	0.798849
N-ACETYL-L-ASPARTIC ACID	-0.97178	0.23554
sesamin	-0.96962	0.167351
4-methoxy-6-(prop-2-en-1-yl)-2H-1,3-benzodioxole	-0.96268	0.190777
phenylglucoside	-0.95572	0.313498
afzelechin	-0.95259	0.190777
gamma-Glutamyltyrosine	-0.9486	0.16117
2-(14,15-Epoxyeicosatrienoyl) glycerol	-0.94792	0.262569
Nervonic acid	-0.93573	0.708542
3-Phosphoglyceric acid	-0.93121	0.914388
cis-Aconitic acid	-0.92785	0.491659
DL-Homoserine	-0.92664	0.764118
N-Acetylneuraminic acid	-0.92395	0.338358
Sinapic acid	-0.90985	0.200308
3-[4-methyl-1-(2-methylpropanoyl)-3-oxocyclohexyl]butanoic acid	-0.90948	0.344967
3-METHYLADENINE	-0.89664	0.673357
2'-DEOXYURIDINE 5'-MONO-PHOS-PHATE	-0.8914	0.580193
Imidazolelactic acid	-0.89034	0.345535
DL-Arginine	-0.88278	0.326721
Scopoletin	-0.87882	0.282463
13-HpOTrE(r)	-0.87246	0.119672
Phenylalanine	-0.86307	0.459671
Epigallocatechin	-0.85648	0.299972
Phenyl-beta-glucopyranoside	-0.85414	0.626518
3-(8-hydroxyoctyl)phenol	-0.85326	0.441327
Lupinine	-0.85059	0.673275
2,4-diacetylphloroglucinol	-0.84223	1.22897
5-[(Z)-14-(3,5-dihydroxyphenyl)tetradec-8-enyl]benzene-1,3-diol	-0.84197	0.303312
Gly-Tyr-Ala	-0.84087	0.130534
trans-4-Phenyl-4-piperidinocyclohexanol	-0.83622	0.202532
Paracetamol	-0.83002	0.208078
Meglutol	-0.8293	0.735206
Eupatilin	-0.82871	0.420708
Phenylacetylglycine	-0.82863	0.190777
2'-Deoxyinosine-5'-monophosphate sodium salt	-0.82421	0.251029
ethyl 2-(2-acetyl-3,5-dihydroxyphenyl)acetate	-0.82232	1.04416
(+/-)9-HODE	-0.81753	0.136594
Prolylyphenylalanine	-0.80911	0.345535
L-kynurenine	-0.80589	0.154022
adrenosterone	-0.80439	0.18423
L-(+)-Tartaric acid	-0.79723	0.949272
3-(2-amino-2-oxoethyl)-5-methyl-hexanoic acid	-0.79524	0.175081
(5E)-3,4,9-trihydroxy-2-propyl-2,3,4,7,8,9-hexahydrooxecin-10-one	-0.7945	0.909954
kaempferol 7-neohesperidoside	-0.78543	0.118284
asterric acid	-0.78187	0.345092
2'-O-Methylguanosine	-0.78143	0.253708
3-O-acetylpadmatin	-0.7813	0.190777
2'-Deoxycytidine 5'-monophosphate (dCMP)	-0.78004	0.190777
Valsartan acid	-0.77323	0.420285
3-Methylxanthine	-0.77322	0.526966
Sphingosine (d18:1)	-0.77108	0.268371
Phosphatidylethanolamine lyso 22:6	-0.77038	0.211252
Stavudine	-0.76886	0.190777
Erucic acid	-0.76247	0.319347
Butabarbital	-0.76242	0.190777
Prulaurasin	-0.76242	0.215568
3,3-Dimethylglutaric acid	-0.75475	0.470814
Pinoquercetin	-0.75292	0.543588
Monobenzyl phthalate	-0.75272	0.328661
Emodin	-0.74975	0.291069
Triptolide	-0.74815	0.735206
Parfumine	-0.74376	0.098978
(12Z)-9,10,11-trihydroxyoctadec-12-enoic acid	-0.73798	0.243539
Physostigmine	-0.73653	0.154022
L-Alanyl-L-proline	-0.72934	0.17695
2-OXOADIPATE	-0.72005	0.190777
dehydroabietic acid	-0.71832	0.839531
N4-Acetylsulfamethazine	-0.71475	0.466203
S-Adenosylhomocysteine	-0.71316	0.162778
3-Hydroxyphenylacetic acid	-0.71299	0.482553
Lagochilin	-0.71229	0.330692
Asiatic acid	-0.70902	0.295318
Nicotinoylglycine	-0.70724	0.190777
Itaconic acid	-0.70304	0.190777
Gentisic acid	-0.70097	0.311331
N-alpha-L-Acetyl-arginine	-0.69425	0.43031
1,7-bis(4-hydroxyphenyl)heptan-3-one	-0.6921	0.38901
O-Succinylhomoserine	-0.68688	0.162734
Decanoic acid	-0.68423	0.542906
L-Homocystine	-0.684	0.309149
Arachidic acid	-0.68306	0.309937
17alpha-Hydroxyprogesterone	-0.68016	0.190777
Vulpinic Acid	-0.67946	0.251107
L-Norleucine	-0.67913	0.363382
6,7,3',4'-Tetrahydroxyflavanone	-0.67831	0.230497
L-Cysteinesulfinic acid	-0.67716	0.646892
Dihydrothymine	-0.67156	0.138609
Lupulone	-0.66587	0.575494
Tyrosine	-0.66493	0.311331
Atractylenolide III	-0.6646	0.516741
Asiaticoside	-0.65989	0.190777
(Z)-2-octylpent-2-enedioic acid	-0.65708	0.311456
D-Sedoheptulose 7-phosphate	-0.65509	0.407757
Alpha-Hydroxydeoxycholic Acid	-0.6541	0.26206
Pyridoxal	-0.65234	0.526966
Di-n-butyl phthalate	-0.65089	0.708542
(+/-)-Abscisic acid	-0.64855	0.284557
Thymol-beta-D-glucoside	-0.64729	0.251029
Dihydrojasmonic Acid	-0.64162	0.216361
Metolachlor OXA	-0.64098	0.217943
Astilbin	-0.63406	0.190777
Valylproline	-0.62939	0.299972
Nimodipine	-0.62596	0.232214
1,7-Dideacetoxy-1,7-Dioxo-3-Deacetylkhivorin	-0.62573	0.275732
Estriol	-0.62536	0.326721
13-HOTrE	-0.62307	0.313498
Cholic acid	-0.62058	0.168508
Kawain	-0.61972	0.299972
S-HEXYL-GLUTATHIONE	-0.61456	0.179864
Propylparaben	-0.61168	0.337762
2-methoxy-6-pentadecylbenzoic acid	-0.60964	0.211309
Pyridoxamine	-0.60822	0.164525
Nifekalant	-0.60368	0.104633
Hexadecanamide	-0.60339	0.206566
Benzylsuccinic acid	-0.59875	0.577148
Leucylproline	-0.59832	0.190777
monolinolein	-0.59804	0.073205
CHENODIOL	-0.59742	0.253132
trans,trans-2,4-Heptadienal	-0.59472	0.833392
Tomelukast	-0.59319	0.290637
3-Deoxo-3Beta-Hydroxymexicanolide 16-Enol Ether	-0.5928	0.17744
(4-chloro-2-methylphenoxy)acetic acid	-0.58743	0.193169
3-Hydroxydecanoic acid	-0.58313	0.218992
[1-(3,5-dihydroxyphenyl)-12-hydroxytridecan-2-yl] acetate	-0.57574	0.190777
ASCORBIC ACID	-0.57471	0.309149
alpha-Aspartylphenylalanine	-0.57347	0.125315
3-Hydroxybenzoic acid	-0.57319	0.661245
3-[3-(beta-D-Glucopyranosyloxy)-2-hydroxyphenyl]propanoic acid	-0.56987	0.17695
Adenine	-0.55729	0.190777
Folinic acid	-0.55648	0.190777
Naringenin	-0.55639	0.225987
PILOCARPINE NITRATE	-0.55464	0.190777
Mono(2-ethylhexyl) phthalate (MEHP)	-0.54797	0.234197
2,6-Dihydroxy-4-Methoxytoluene	-0.54459	0.335405
Taurocholic acid	-0.54257	0.134825
PHOSPHO(ENOL)PYRUVIC ACID	-0.54191	1.07395
Alanopine	-0.53937	0.194003
L-(-)-Methionine	-0.53924	0.245514
Atorvastatin	-0.52513	0.299123
9-(2,3-dihydroxypropoxy)-9-oxononanoic acid	-0.52408	0.445874
N6,N6,N6-Trimethyl-L-lysine	-0.52365	0.143724
geniposide	-0.52304	0.190777
DL-Stachydrine	-0.51954	0.378761
cyclopenin	-0.51632	0.154022
Hymecromone	-0.51468	0.114158
Hematein	-0.51323	0.190777
Thiamine	-0.51321	0.183871
2,8-quinolinediol	-0.51125	0.27913
Heneicosanoic acid	-0.50862	0.137445
Tagatose	-0.50528	0.250998
(2R)-2,3-Dihydroxypropanoic acid	-0.50329	0.190777
Shanzhiside methyl ester	-0.50253	0.190777
Benidipine	-0.50192	0.287451
4-Hydroxy-6-methyl-2-pyrone	-0.50151	0.167351
Ribose	-0.49875	0.344055
Sulfamethazine	-0.4978	0.725173
Rhodinyl Acetate	-0.49735	0.080096
9-methoxycarbonyldec-9-enoic acid	-0.49487	0.392813
N-Acetylcysteine	-0.4934	0.190777
N-Acetyl-D-galactosamine 4-sulfate	-0.49186	0.190777
Hydroxyvalerenic Acid	-0.48802	0.190777
Ethyl myristate	-0.48725	0.319646
Bufexamac	-0.48707	0.113154
N-(9-oxodecyl)acetamide	-0.48258	0.308423
DL-beta-Leucine	-0.47515	0.218992
Dehydrocholic acid	-0.47123	0.328124
terpestacin	-0.46798	0.13314
N-Methylanthranilic Acid	-0.46793	0.190777
Xanthurenic acid	-0.46718	0.148137
7-Oxocholesterol	-0.46709	0.136594
4-Methoxycinnamaldehyde	-0.46521	0.334945
Avocadyne Acetate	-0.46519	0.25777
Emetine	-0.46321	0.226784
Flunixine	-0.46079	0.337186
Aflatoxin G2	-0.46074	0.241997
Cynaroside	-0.46066	0.190777
Malonic acid	-0.45984	0.242817
Desoxycortone	-0.45977	0.190777
(E)-2-decylpent-2-enedioic acid	-0.45893	0.132792
N6-(DELTA2-ISOPENTENYL)-ADENINE	-0.45478	0.170336
GUANIDINOACETATE	-0.45408	0.136594
Cinnamic acid	-0.45404	0.168508
Phosphatidylethanolamine 18:2-18:2	-0.44641	0.094188
9-hydroxy-10,12-octadecadienoic acid	-0.44601	0.146077
Glycocholic acid	-0.44562	0.131209
2-(6-hydroxyhexyl)-3-methylidenebutanedioic acid	-0.44435	0.154381
(6E)-2,6,10-trimethyldodeca-6,11-diene-2,3,10-triol	-0.44168	0.380521
3-Gal(1-2)GluA Soyasapogenol B	-0.43651	0.242779
7-Hydroxymitragynine	-0.43329	0.13441
DL-Glutamine	-0.4312	0.314321
DEOXYCYTIDINE	-0.42774	0.168508
Oleic	-0.42675	0.10311
Phosphatidylglyceride 18:2-22:6	-0.42578	0.154183
Kinetin	-0.4163	0.279163
2-(3-hydroxy-5-methoxyphenoxy)-6-(hydroxymethyl)oxane-3,4,5-triol	-0.41336	0.190777
4-PYRIDOXATE	-0.40886	0.190777
2-Hydroxybenzothiazole	-0.40649	0.436092
2'-Deoxyuridine-5-monophosphate	-0.40524	0.13061
2-Keto-4-methylthiobutyric acid	-0.40429	0.093757
5,6-Dimethylbenzimidazole	-0.40427	0.314375
3-(4-Hydroxyphenyl)propionic acid	-0.4042	0.309937
Tretinoin	-0.39115	0.329559
3-Phosphonopropionic acid	-0.38975	0.491241
3,7-Epoxycaryophyllan-6-One	-0.38633	0.342399
Methylimidazoleacetic acid	-0.38532	0.190777
N-Formylmethionine	-0.38354	0.222109
2-Methylbutyl beta-D-glucopyranoside	-0.37861	0.165509
Valaciclovir	-0.3785	0.119284
1,2-Propanediol	-0.37419	0.309149
3-[(1-Carboxyvinyl)oxy]benzoic acid	-0.37159	0.079063
Isobutyric acid	-0.36733	0.125315
Argatroban	-0.36291	0.172501
Salsolidine	-0.36268	0.08992
12-oxo Phytodienoic Acid	-0.36143	0.172185
Cetirizine N-Oxide	-0.36125	0.114158
4-oxo-5-phenylpentanoic acid	-0.35884	0.136594
5-(4-methyl-5-oxo-2H-furan-3-yl)pentanoic acid	-0.35586	0.210546
1-(2-Chlorophenyl)piperazine (o-CPP)	-0.35523	0.093757
RICININE	-0.35174	0.190777
D-(+)-Pyroglutamic Acid	-0.35099	0.230497
N-Isovalerylglycine	-0.34836	0.140525
N-(5-acetamidopentyl)acetamide	-0.34382	0.047915
Ala-Phe	-0.34216	0.085123
Quercetin	-0.3416	0.279543
L(+)-Ornithine	-0.34059	0.190777
2-(3-pentadecylphenoxy)acetic acid	-0.3379	0.261291
6,8-Diprenylnaringenin	-0.33765	0.114808
methyl 3-(3,4-dihydroxy-5-phenyloxolan-2-yl)-3-hydroxypropanoate	-0.33635	0.188666
4',5,7-trihydroxy-3,6-dimethoxyflavone	-0.33496	0.190777
3-HYDROXY-4-(SUCCIN-2-YL)-CARYOLANE delta-LACTONE	-0.33483	0.184821
alpha,alpha-Trehalose	-0.33185	0.093735
Oleamide	-0.32858	0.190777
Pimelic acid	-0.32604	0.190777
4-HYDROXY-L-PROLINE	-0.32232	0.141367
Telmisartan	-0.32227	0.065855
Citrazinc acid	-0.31878	0.114808
2-Methylglutaric acid	-0.30645	0.146077
Hydroxyprogesterone	-0.30623	0.284841
Sulfocholic acid	-0.30515	0.111562
Difucol Hexamethyl Ether	-0.30488	0.299972
N-(2-hydroxyphenyl)acetamide	-0.30414	0.161825
Jasmonic acid	-0.30269	0.108624
Upsilon-L-Glutamyl-L-glutamic acid	-0.30236	0.125315
13Z,16Z-Docosadienoic Acid	-0.3013	0.140303
Milbemectin A4	-0.30117	0.067121
coniferin	-0.28912	0.093213
Azelaic acid	-0.28895	0.078542
Docosahexaenoyl Ethanolamide	-0.28889	0.190777
N-ALPHA-ACETYL-L-ASPARAGINE	-0.28693	0.170336
M-Coumaric acid	-0.28522	0.062698
Valganciclovir	-0.28518	0.146454
N-(2,5-dioxocyclopentyl)acetamide	-0.285	0.17695
Serine	-0.28398	0.190777
Deoxyuridine	-0.28392	0.132992
isotaxiresinol	-0.28026	0.114808
curvularin	-0.27736	0.157385
Primidone (Mysoline)	-0.27617	0.069138
18-Aminoabieta-8,11,13-Triene Sulfate	-0.27122	0.282105
Kynurenic acid	-0.26902	0.128742
1-AMINOCYCLOPROPANE-1-CARBOXYLATE	-0.26849	0.136594
Prostaglandin F2alpha 1-11-lactone	-0.26233	0.250658
Propentofylline	-0.25995	0.071804
7-HDoHE	-0.25828	0.103143
N-(2,6-Dimethylphenyl)-N-(methoxyacetyl) alanine	-0.25782	0.190777
2-Hydroxycinnamic acid	-0.25693	0.09722
Anabasine Hydrochloride	-0.25663	0.119672
2-(8-hydroxyoctyl)-6-methoxybenzoic acid	-0.25662	0.162911
L(-)-Carnitine	-0.25289	0.143489
Idebenone	-0.25119	0.132992
Stearamide	-0.25101	0.215126
Chrysanthemic Acid	-0.25078	0.054285
4-ACETAMIDOBUTANOATE	-0.25039	0.191749
Biliverdin	-0.24934	0.028831
Flecainide	-0.249	0.091413
2,4,5-trimethoxybenzoic acid	-0.24371	0.06089
Mandelic Acid	-0.24185	0.146454
1H-Benzotriazole-5-carboxylic acid	-0.2399	0.096595
Sinapyl alcohol	-0.23859	0.132992
Tricin	-0.23691	0.164208
Phenylethyl 2-Glucoside	-0.23562	0.145154
L-Phenylalanine	-0.23473	0.126151
3-Methoxyphenylacetic acid	-0.23398	0.113724
Anthranilic acid	-0.23151	0.136594
3-Methyladipic acid	-0.22979	0.164671
7,8-dimethylalloxazine (lumichrome)	-0.22977	0.080415
Procaine	-0.22502	0.034996
3-DEHYDROSHIKIMATE	-0.22059	0.14876
tetranor-12(R)-HETE	-0.21918	0.119672
Butylparaben	-0.21278	0.087996
Cafestol	-0.20922	0.151386
trans-Cinnamic acid	-0.20832	0.101593
p-Coumaraldehyde	-0.20828	0.101593
Syringic Acid	-0.20663	0.136594
Cymarine	-0.20401	0.141944
Prostaglandin F1alpha	-0.20173	0.150808
Caffeic acid	-0.2008	0.094263
Trolox	-0.2004	0.111562
L-ARABITOL	-0.19949	0.132238
Pantothenic acid	-0.19703	0.121599
N-Benzylformamide	-0.1926	0.120359
Xylose	-0.19175	0.10476
destruxin A	-0.18908	0.190777
1-Hydroxy-2-naphthoic acid	-0.18711	0.070678
Meprednisone	-0.18646	0.199517
Ergosterol Acetate	-0.18494	0.119758
11(E)-Eicosenoic Acid	-0.18485	0.035632
4-Aminohippuric acid	-0.18396	0.092395
Cetirizine	-0.18341	0.114808
KOBUSONE	-0.18053	0.111562
4-Hydroxy-2',4',6'-trimethoxychalcone	-0.17896	0.077653
Dichlorprop	-0.17857	0.211273
Gitoxigenin Diacetate	-0.17777	0.069693
5-Aminosalicylic?acid	-0.17697	0.091033
(R)-baclofen	-0.17632	0.190777
Riluzole	-0.17581	0.092718
Acebutolol	-0.17088	0.104998
Droperidol	-0.16881	0.190777
Coniferylaldehyde	-0.16858	0.057764
Prolylglycine	-0.16839	0.136594
3-Methylcrotonylglycine	-0.16739	0.102082
3-(1,2-dihydroxypropyl)-1,6,8-trihydroxyanthracene-9,10-dione	-0.16612	0.129538
(5E)-7-methylidene-10-oxo-4-(propan-2-yl)undec-5-enoic acid	-0.1659	0.154022
Sorbitol	-0.16584	0.093757
Monocrotaline	-0.16105	0.172501
L-Glutamic acid	-0.15989	0.114158
beta-Estradiol-17beta-glucuronide	-0.15648	0.07823
ANETHOLE	-0.15521	0.12962
Norfenefrine	-0.15385	0.090096
Indole	-0.15357	0.094188
norlichexanthone	-0.15315	0.065795
L-Aspartic acid	-0.1525	0.074404
herniarin	-0.15193	0.16221
7-Methylguanine	-0.14983	0.044972
Maltitol	-0.14979	0.041427
10-Hydroxydecanoic acid	-0.14951	0.094188
Murocholic acid	-0.14947	0.088965
Sebacic acid	-0.14947	0.15223
12-Cytisineacetamide	-0.14363	0.190777
Erythronolactone	-0.14353	0.048361
Gabapentin Related Compound E	-0.14053	0.127628
(2S,3S)-(-)-3-Phenylglycidol	-0.13983	0.141367
Dodecylbenzenesulfonic acid	-0.1355	0.078683
N-Acetylmuramic Acid	-0.13538	0.045786
Phomalone	-0.13534	0.146576
Limonin	-0.13442	0.14906
O-geranylconiferyl alcohol	-0.1315	0.126151
4-(3-hydroxybutyl)-3,5,5-trimethylcyclohex-3-en-1-ol	-0.12979	0.029793
Zeranol	-0.1296	0.064175
N-Isobutyrylglycine	-0.12656	0.02426
cirsimaritin	-0.1262	0.132238
Coniferyl aldehyde	-0.12522	0.068003
8-Hydroxyquinoline	-0.12432	0.078954
Grayanotoxin I	-0.12429	0.118393
3,14-dihydro-15-keto-tetranor Prostaglandin E2	-0.12393	0.078402
L-Pyroglutamic acid	-0.12392	0.082096
3-oxo-C4-homoserine lactone	-0.11994	0.041474
Biotin	-0.11943	0.02387
ACTINONIN	-0.11824	0.13502
1,2Alpha-Epoxydeacetoxydihydrogedunin	-0.11817	0.146077
2,4-Dinitrophenol	-0.11687	0.039953
15-OxoEDE	-0.11656	0.058896
Sinapoyl aldehyde	-0.1162	0.065855
Quinolinic acid	-0.11525	0.048361
Hydrocortisone	-0.11413	0.041427
Benzene-1,2,4-triol	-0.11049	0.058896
hydroquinidine	-0.10841	0.071169
pinolidoxin	-0.10724	0.050927
L-Cystine	-0.10717	0.034554
Strepin P1	-0.10387	0.108563
GUAIAZULENE	-0.10239	0.093757
Harmane	-0.10221	0.089744
Dinoseb	-0.099073	0.094701
3,4-DIHYDROXYPHENYLACETATE	-0.098152	0.022629
PHOSPHOCHOLINE	-0.0976	0.097649
(+/-)9-HpODE	-0.097351	0.037981
L-Isoleucine	-0.093613	0.058419
1-(2,4-dihydroxyphenyl)-2-(3,5-dimethoxyphenyl)propan-1-one	-0.09208	0.049231
Bilirubin	-0.089778	0.013851
2,4-bis(3-methylbut-2-enyl)-5-pentylbenzene-1,3-diol	-0.0879	0.028784
Roccellic Acid	-0.085073	0.06078
Riboflavin	-0.085029	0.056347
L-Serine	-0.083861	0.037981
lenticin	-0.082671	0.085911
13,14-Dihydro-15-keto-tetranor prostaglandin F1alpha	-0.081563	0.028831
Perseitol	-0.079462	0.024086
Tebufenozide	-0.078918	0.022761
4-tert-Octylphenol	-0.077392	0.084062
2-Amino-1,3,4-octadecanetriol	-0.07617	0.028372
Cotarnine Chloride	-0.075755	0.045786
Hypoxanthine	-0.075486	0.049231
LEVODOPA	-0.075309	0.0633
13-HpOTrE	-0.075113	0.028372
cis-4-Hydroxy-D-proline	-0.071188	0.019247
PUTRESCINE DIHYDROCHLORIDE	-0.070773	0.035222
Nicotinuric acid	-0.070074	0.037981
N-ACETYL-L-ALANINE	-0.067843	0.028372
bisdethiobis(methylthio)gliotoxin	-0.066942	0.011388
1,3-Dideacetyl-7-Deacetoxy-7-Oxokhivorin	-0.065749	0.018123
1,7-bis(4-hydroxyphenyl)heptane-3,5-diol	-0.063834	0.015077
Perillartine	-0.061718	0.057531
1-Methylxanthine	-0.059889	0.009599
5-METHYLCYTOSINE HYDROCLORIDE	-0.055571	0.045593
Gibberellin A4	-0.055081	0.060506
Lincomycin	-0.054413	0.028399
11beta-Hydroxyandrosterone	-0.052965	0.050927
Napelline	-0.051944	0.041427
Mycophenolic acid	-0.051757	0.021819
17?-Estradiol	-0.051362	0.018123
(2E,4E,12Z)-N-(2-methylpropyl)octadeca-2,4,12-trienamide	-0.051207	0.014744
N-Acetylmannosamine	-0.048893	0.01613
Deoxycholic Acid	-0.048651	0.022629
Malformin A2	-0.048634	0.006828
6-Methylquinoline	-0.048544	0.009941
Suberic acid	-0.048377	0.020256
3,5-Dimethoxybenzoic acid	-0.047619	0.009817
tetradec-5-ynoic acid	-0.047397	0.038342
3-Isochromanone	-0.046333	0.018793
6-(7-methyloctyl)-1H,3H,4H,6H-furo[3,4-c]furan-1-one	-0.040294	0.026549
Thymidine 5'-monophosphate	-0.039003	0.016329
osthol	-0.032368	0.007517
Methylsuccinic acid	-0.032283	0.006172
5-Methoxysalicylic acid	-0.032181	0.006586
9-HPODE	-0.031888	0.015887
Glycylproline	-0.026336	0.018657
Hordenine	-0.025424	0.019197
Levulinic acid	-0.025118	0.006172
7,4'-DIMETHOXYISOFLAVONE	-0.024571	0.014057
L-Methionine sulfoxide	-0.024224	0.01613
Vanillin	-0.023714	0.009905
3Beta-Acetoxydeoxodihydrogedunin	-0.022032	0.009164
Neotame	-0.021739	0.006828
Glycodeoxycholic Acid (hydrate)	-0.020606	0.005247
N-Acetylaspartic acid	-0.020153	0.00483
Leupeptin	-0.018384	0.006172
9,10-DiHOME	-0.015257	0.009377
Andrastin D	-0.014153	0.006172
Monolaurin	-0.012853	0.007005
3-(5-phenylthiophen-2-yl)prop-2-ynyl Acetate	-0.011741	0.002727
Eicosenoic acid	-0.010755	0.003274
Prazosin HCl	-0.0095695	0.007588
1-[4-hydroxy-3-(3-methylbut-2-enyl)phenyl]ethanone	-0.009359	0.006172
1-Myristoyl-2-hydroxy-sn-glycero-3-phosphate	-0.007442	0.001671
Fenhexamid	-0.0043573	0.003103
4-Methyl-2-oxovaleric Acid	-0.0016649	0.000435
Thymol	-0.00096837	0.000435
Azaserine	-0.00038171	0.000295
Monobutyl phthalate	0.0016374	0.000682
GLYCOCHENODEOXYCHOLIC ACID	0.0024283	0.000435
(5E,8Z)-4,7-dihydroxy-2-methyl-2,3,4,7-tetrahydrooxecin-10-one	0.005241	0.003103
Hexadecanedioic acid	0.0089348	0.00483
3-Methylglutaric acid	0.0097335	0.00483
5-HYDROXYINDOLEACETATE	0.010258	0.006172
7-Hydroxy-3-Methylflavone	0.011211	0.00772
6-Hexanoyl-D-erythro-sphingosine	0.012045	0.007959
5,10-dimethoxy-2,2-dimethylpyrano[3,2-g]chromen-8-one	0.012614	0.00219
alpha-Lactose	0.018709	0.003046
5alpha-Dihydrotestosterone	0.020056	0.007376
Benzyl cinnamate	0.02218	0.00483
13(S)-HOTrE	0.024264	0.006974
Ramipril	0.026548	0.005085
Shikimic Acid	0.026869	0.01613
Phenylpyruvic acid	0.028255	0.005815
L-Proline	0.031612	0.007451
Salicylic acid	0.033113	0.009408
L(+/-)-Alliin	0.038498	0.010492
Ergosterol Peroxide	0.040916	0.02219
1-O-b-D-glucopyranosyl sinapate	0.043451	0.009599
L-Tyrosine methyl ester	0.046582	0.046105
Captopril	0.046858	0.010492
Forskolin	0.04753	0.018517
Cytidine	0.049419	0.042024
DL-Alanine	0.050781	0.02219
Daphnoretin	0.052038	0.028631
Epinephrine	0.054437	0.019197
monoolein	0.056067	0.019197
7-Deacetylkhivorin	0.056996	0.022862
DL-Coniine	0.057327	0.044972
Cnidioside A	0.057917	0.020301
D-(+)-Proline	0.060141	0.025659
Oleoyl-L-alpha-lysophosphatidic acid	0.062706	0.030603
Mepacrine	0.068812	0.015887
D-Glucosamine	0.069059	0.037489
3-[(Z)-heptadec-10-enyl]benzene-1,2-diol	0.070415	0.054015
Allantoin	0.071812	0.02426
3-Epilupeol	0.072905	0.0263
N-Acetyldopamine	0.074488	0.079652
4-Guanidinobutyric acid	0.080682	0.032934
20-Hydroxy-(5Z,8Z,11Z,14Z)-eicosatetraenoic acid	0.089116	0.087077
gamma-Glutamylmethionine	0.090817	0.02426
1,7-bis(4-hydroxyphenyl)-5-methoxyheptan-3-one	0.092966	0.093757
Methyl Jasmonate	0.097336	0.080911
2-Naphthalenesulfonic acid	0.099678	0.067131
salviaflaside	0.10039	0.083493
Roquefortine C	0.10225	0.044972
Lumazine	0.1027	0.050927
9-HpOTrE	0.10932	0.04423
8,15-DiHETE	0.1113	0.04462
D-alpha-Hydroxyglutaric acid	0.11456	0.039049
N-Acetyl-DL-glutamic acid	0.11448	0.031022
8-(3-methoxy-2-(methoxycarbonyl)phenyl)octanoic acid	0.12013	0.070857
Mappain	0.12056	0.120354
terrein	0.12133	0.063135
2-methyl-2-(3-pentadecylphenoxy)propanoic acid	0.12761	0.058896
3,4-Dimethylbenzoic acid	0.1286	0.048051
Dihydro-4,4-dimethyl-2,3-furandione	0.13434	0.049022
2-Mercaptobenzothiazole	0.13609	0.14906
Dopamine	0.13645	0.101593
Roxatidine acetate HCl	0.13682	0.085906
2-(2-amino-3-methylbutanamido)-3-phenylpropanoic acid	0.13935	0.037981
Epoxy (4,5Alpha)-4,5-Dihydrosantonin	0.14139	0.02426
1-Methylguanine	0.14385	0.038479
Zeatin	0.14784	0.083493
L-METHIONINE	0.15275	0.088081
Enalapril	0.15997	0.053017
Glycine	0.16353	0.160792
Karakoline	0.16353	0.079945
Kanosamine	0.16795	0.029621
Prostaglandin K2	0.16848	0.050883
6-benzyl-4-oxo-1,4-dihydropyridine-3-carboxamide	0.16858	0.077653
Resibufogenin	0.16915	0.165509
Heptadecanoic acid	0.17022	0.087996
Phosphatidylinositol lyso 16:0	0.17034	0.025659
2-Benzothiazolesulfonic acid	0.1725	0.129783
Mevalonic acid	0.17323	0.054015
N-Acetyl-L-glutamine	0.17444	0.092868
Humulone	0.17698	0.177302
8Z,11Z,14Z-Eicosatrienoic acid	0.17802	0.096829
Stearoyl ethanolamide	0.17884	0.08992
Lipoic acid reduced	0.18088	0.155778
9-Oxo-10(E),12(E)-octadecadienoic acid	0.18101	0.090096
Betulinic acid	0.18507	0.092868
(5E)-2-heptyl-3,4,7-trihydroxy-2,3,4,7,8,9-hexahydrooxecin-10-one	0.18587	0.146077
Leupeptin Pr-LL	0.18761	0.048434
3-Hydroxy-3',4',5'-trimethoxyflavone	0.18821	0.07584
Arachidonic acid	0.19422	0.114158
12a-HYDROXY-5-DEOXYDEHYDROMUNDUSERONE	0.19606	0.190777
3-Dehydrocholic acid	0.19713	0.056006
3,4-Dimethoxycinnamic acid	0.19796	0.082059
DL-Dipalmitoylphosphatidylcholine	0.19808	0.190777
Genipin	0.19942	0.044972
16-Heptadecyne-1,2,4-triol	0.20063	0.148137
L-Tyrosine	0.20124	0.120354
P-Toluenesulfonic acid	0.20128	0.09722
Citrinin	0.20199	0.134825
2,3-dinor-8-iso Prostaglandin F2?	0.20834	0.148137
Threonine	0.21184	0.129842
(+/-)12(13)-DiHOME	0.2127	0.148137
Nitrendipin	0.21294	0.054015
Gyromitrin	0.21642	0.170336
Amisulpride N-Oxide	0.21897	0.190777
4-Hydroxyphenylpyruvic acid	0.21997	0.065855
Lithocholic Acid	0.22115	0.084368
Ctrinin hydrate	0.22357	0.121771
1,4-dihydroxyanthraquinone	0.2256	0.069153
4-oxododecanedioic acid	0.22647	0.094188
3Alpha-Hydroxy-3-Deoxyangolensic Acid Methyl Ester	0.22939	0.080911
2-Methyl-S-benzothiazole	0.23149	0.190777
Fluvoxamine maleate	0.23498	0.095501
4,5-dihydroxy-3-propylcyclopent-2-en-1-one	0.23509	0.146077
DL-alpha,epsilon-Diaminopimelic acid	0.23887	0.144335
Linoleic acid	0.23922	0.095501
Lorazepam	0.24374	0.190777
Theanine	0.25069	0.057764
4-hydroxy-8-methoxy-5-methyl-3-(3-methylbut-2-enyl)chromen-2-one	0.25343	0.116662
Lacidipine	0.25359	0.097649
Isoamylamine	0.25471	0.17663
(+/-)13-HpODE	0.25678	0.113724
delta7-Dafachronic acid	0.25719	0.188666
Patulin	0.25746	0.138197
Aldosterone	0.25941	0.190777
4-Hydroxybenzaldehyde	0.26082	0.155778
Glycyl-L-proline	0.26147	0.14516
Triptophenolide	0.26353	0.143549
Methotrexate	0.26636	0.237869
3-Hydroxypicolinic acid	0.2675	0.125315
Histamine	0.27021	0.069341
Formononetin	0.27227	0.146125
Hexanoic acid	0.27926	0.190777
Alanyltyrosine	0.28073	0.089168
3,5-dihydroxydecanoic acid	0.28136	0.129842
gamma-Glutamylleucine	0.2828	0.130534
Carylophyllene Oxide	0.28485	0.190777
2-Anisic acid	0.28776	0.202532
Alverine Citrate	0.29244	0.190777
1,2-dihydroxyheptadec-16-en-4-yl acetate	0.29571	0.107054
trans-Petroselinic Acid	0.31229	0.145803
Medroxyprogesterone	0.31383	0.136594
Chol-11-Enic Acid	0.31523	0.084648
Kanakugiol	0.3155	0.146454
Protoporphyrin IX	0.31758	0.190777
5-Hydroxy-2',4',7,8-Tetramethoxyflavone	0.3192	0.094188
Methyl Deoxycholate	0.32192	0.200308
2',3'-Dideoxyinosine	0.32469	0.190777
(+/-)8(9)-DiHET	0.32602	0.282105
Adenosine 5'-monophosphate	0.3264	0.148491
1,5-Anhydro-D-glucitol	0.32985	0.16117
4-Phenylbutyric acid	0.33131	0.18423
Moclobemide	0.33344	0.165509
4-Pyridoxic acid	0.33438	0.147618
(+)-ar-Turmerone	0.33504	0.246762
Calcitriol	0.33536	0.17695
methyl orsellinate	0.33556	0.200308
Mimosine	0.34019	0.136594
Indole-3-lactic acid	0.34434	0.056347
aurapten	0.35339	0.237869
Trachelanthine	0.35411	0.190777
N-Acetylserotonin	0.36181	0.190777
Strophanthidin	0.36209	0.226089
Docosahexaenoic acid	0.36539	0.190777
methyl palmitoleate	0.36803	0.129479
2'-Deoxyadenosine	0.36948	0.104998
2-Arachidonoyl glycerol	0.37117	0.303312
Nandrolone glucuronide	0.37531	0.103143
sulochrin	0.37576	0.120852
Lovastatin	0.37774	0.138197
8-Isoprostaglandin F1beta	0.37788	0.285126
Quebrachitol	0.37826	0.177302
L-(+)-Lysine	0.3787	0.137582
11-dehydro Thromboxane B2	0.37987	0.232214
4-Chlorophenol	0.38322	0.064175
1-Stearoylglycerol	0.39026	0.338358
N-acetyl-2-phenylethylamine	0.39293	0.190777
angoletin	0.39508	0.299521
Porphobilinogen	0.39507	0.190777
Valsartan metabolite	0.39637	0.190777
N-cyano-N'-(1,1-dimethylpropyl)-N'-3-pyridinyl-guanidine	0.39661	0.190777
ADONITOL	0.398	0.353959
maesopsin	0.39991	0.230468
2-Hydroxyphenylalanine	0.39994	0.190777
11-Deoxy prostaglandin F2beta	0.40423	0.190777
Caryophyllene [T(-)]	0.4065	0.183871
D-PANTOTHENIC ACID	0.40731	0.186559
Tricosanoic acid	0.40897	0.191951
Fluometuron	0.40945	0.081482
Oleoyl ethanolamide	0.41165	0.231399
Cymarin	0.41242	0.284557
beta-Hydroxymyristic acid	0.42276	0.274905
2'-O-Methyluridine	0.42337	0.190777
O-ACETYL-L-CARNITINE	0.42397	0.190777
Isotretinoin	0.4243	0.363382
2,6-dihydroxyanthraquinone	0.42957	0.261695
Sodium Tetradecyl Sulfate	0.43035	0.076911
L-(+)-Lactic acid	0.43423	0.111108
6-Hydroxynicotinic acid	0.43715	0.202532
bilobol	0.4388	0.09747
Hinokitiol	0.44161	0.160415
5-[(Z)-14-(3,5-dihydroxyphenyl)tetradec-10-enyl]benzene-1,3-diol	0.44203	0.261695
4,6-dinitro-o-cresol	0.44227	0.362811
LIGUSTILIDE	0.44292	0.674033
Salvinorin A	0.44956	0.215568
trans-3-Indoleacrylic acid	0.45004	0.190777
(1S,3R,4S,5R)-1,3,4,5-tetrahydroxycyclohexane-1-carboxylic acid	0.45116	0.182058
DL-Tryptophan	0.45453	0.17695
N-Oleoyl Dopamine	0.4718	0.096829
S-Adenosyl-homocysteine	0.47233	0.195663
N-Acetylornithine	0.47373	0.136594
4-methyl-5-oxo-2-pentyl-2,5-dihydrofuran-3-carboxylic acid	0.47499	0.272166
Ibuprofen	0.48177	0.190777
Docosanoic Acid	0.48621	0.190777
Trehalose	0.4883	0.190777
5-Aminovaleric acid	0.49539	0.203759
Phloroglucinol	0.50128	0.190777
Diethyloxalpropionate	0.5017	0.190777
L-alpha-Phosphatidylethanolamine (Soy)	0.50238	0.158109
2-Oxobutyric acid	0.50275	0.445511
Nicotinamide	0.50319	0.353959
(+/-)15-HETE	0.50435	0.225987
Sulcatol	0.50821	0.326721
2-Hydroxyisocaproic acid	0.51573	0.491241
3-Deoxycaryoptinol	0.51715	0.160792
rhodioloside	0.51869	0.154022
Arnicolide D	0.52198	0.22917
Glimepiride	0.5226	0.282679
Corynanthine	0.52363	0.16117
Sotalol	0.5337	0.190777
13-KODE	0.53963	0.27263
Picrotin	0.54044	0.232518
1-METHYLNICOTINAMIDE	0.54272	0.234197
cis-5,8,11,14,17-Eicosapentaenoic acid	0.5453	0.195663
(+/-)-Cannabichromeorcin	0.5475	0.190777
Ala-Ile	0.5516	0.118587
gardenoside	0.55293	0.239321
Citrulline	0.5533	0.231591
Nor-9-carboxy-delta9-THC	0.55638	0.132992
rhein	0.55932	0.366552
N-Methylhistamine	0.56	0.262569
(-)-Camphanic acid	0.57225	0.533162
Citric acid	0.57302	0.671641
(9cis)-Retinal	0.57549	0.461213
Paeonol	0.57648	0.407002
17alpha-Ethynylestradiol	0.58094	0.290493
Phosphatidylinositol 16:0-18:2	0.58238	0.287712
Lignoceric acid	0.5843	0.228927
Sumaresinolic acid	0.58907	0.144335
18-beta-Glycyrrhetinic acid	0.59196	0.412794
11A-Acetoxyprogesterone	0.59233	0.274905
Menaquinone-4	0.59489	0.323508
Docosahexanoic acid	0.59767	0.239427
Cochlioquinone A	0.60084	0.195663
4-methylumbelliferone	0.60166	0.397311
Sucrose	0.60646	0.326721
Pentadecanoic acid	0.60934	0.282105
URSODIOL	0.60967	0.231399
4-Hydroxymandelonitrile	0.61691	0.188666
Tyramine	0.61765	0.329569
N8-Acetylspermidine	0.62099	0.076911
15-Deoxy-delta12,14 -Prostaglandin J2	0.62126	0.218769
Anandamide (AEA)	0.62969	0.387725
2,3-Dideoxyuridine	0.6385	0.163543
Piceatannol	0.64318	0.326915
Progesterone	0.64735	0.477778
Alfuzosin	0.64819	0.541256
Palmitoleic acid	0.65354	0.275798
2-Isopropylmalic acid	0.65867	0.101593
Betulin	0.65919	0.661583
5-O-methyllicoricidin	0.6605	0.683736
Isosakuranin	0.66418	0.211252
Oleic acid	0.66879	0.183871
Fusaproliferin	0.67602	0.309149
3-Hydroxy-3-methylglutaric acid	0.68476	0.505108
Benzoic acid	0.69422	0.326915
2-Methoxyestrone	0.69826	0.17592
2,2-Bis(hydroxymethyl)propionic acid	0.70105	0.313498
1-(2,3-dibenzimidazol-2-ylpropyl)-2-methoxybenzene	0.70244	0.387725
Laudanosine	0.70269	0.199517
L-Valine	0.70427	0.262569
Eseroline Fumarate	0.70987	0.466203
(+/-)9(10)-DiHOME	0.71226	0.592015
Choline	0.72151	0.326721
Hexanoylglycine	0.72191	0.328883
Doxycycline	0.72682	0.309937
3-[(4-chlorobenzoyl)amino]propanoic acid	0.7277	0.791908
3-Hydroxybutyric acid	0.73496	0.17695
Beauverolide I	0.73585	0.251029
(R)-2-hydroxystearic acid	0.73688	0.287746
Stercobilin	0.74163	0.650392
1,4-Cyclohexanedicarboxylic acid	0.74382	0.313498
PS(18:0/17,18-EpETE)	0.74727	0.345602
Tiglic acid	0.74746	0.23554
Sulfanilic acid	0.74953	0.465479
Cyclo-prolylglycine	0.75113	0.148137
8-(2-hydroxy-3-methoxy-3-methylbutyl)-7-methoxychromen-2-one	0.75659	0.569328
Cyclo(proline-leucine)	0.76442	0.30891
5-hydroxy-3,7-dimethoxy-2-(4-methoxyphenyl)-4H-chromen-4-one	0.77393	0.326721
Metaxalone	0.77575	0.28408
Ochrephilone	0.78167	0.358437
L-GLUTAMINE	0.79131	0.436056
NEROL	0.79234	0.575494
Ethyl-beta-glucuronide	0.79917	0.833392
5-(hydroxymethyl)-3-(1-hydroxy-4-methylpentyl)oxolan-2-one	0.81398	0.466203
Ornithine	0.81544	0.412794
4-Thiouridine	0.81929	0.190777
Corticosterone	0.81966	0.190777
4'-Hydroxy-5,7-dimethoxyflavanone	0.82211	0.609931
Nicotinic acid	0.82322	0.311456
MONO-METHYL GLUTARATE	0.82603	0.509648
Xanthine	0.82697	0.425159
Secobarbital	0.82856	0.218992
4-Acetamidobutanoic acid	0.83235	0.190777
N-Acetylphenylalanine	0.83537	0.331782
NALPHA-ACETYL-L-LYSINE	0.83758	0.3314
Aspartame	0.84244	0.190777
Ursocholanic Acid	0.84835	0.708542
Phosphatidylethanolamine lyso 20:0	0.84951	0.346315
1',2'-dihydro-2',6-dihydroxyrotenone	0.85132	0.314805
5-HYDROXY-L-TRYPTOPHAN	0.85649	0.255691
Gibberellic acid	0.85795	0.210998
Diflucortolone pivalate	0.86328	0.577148
Deoxynivalenol 3-glucuronide	0.87893	0.234197
1-(3,4-dihydroxyphenyl)-7-(4-hydroxyphenyl)heptan-3-one	0.87929	0.179864
Bezafibrate	0.88602	0.284557
Prolylleucine	0.89013	0.180213
D-Alanyl-D-alanine	0.89192	0.461313
DL-Mandelic acid	0.89249	0.195663
2-Hydroxy-3,4-Dimethoxybenzoic Acid	0.89255	0.18423
ALPHA-AMINOADIPATE	0.89313	0.353685
Valsartan	0.90267	0.190777
osajin	0.90282	0.924855
Dihydrocoumarin	0.91043	0.190777
(5Z)-3-aminonon-5-enoic acid	0.91216	0.288353
DEOXYRIBOSE	0.91424	0.335377
Glycyl-L-leucine	0.91602	0.210998
3-hydroxy-C4-homoserine lactone	0.91668	0.502393
N-acetyltyramine	0.91975	0.226089
16-Hydroxyhexadecanoic acid	0.92027	0.677347
4-nitroquinoline 1-oxide	0.92146	0.456429
2,4-dihydroxyheptadec-16-en-1-yl acetate	0.92424	0.190777
5-{8(Z),11(Z)-pentadecadienyl}resorcinol	0.93116	0.677347
4-Oxoproline	0.93741	0.459671
wogonin	0.93893	0.711639
(5S)-5-hydroxy-1,7-diphenylheptan-3-one	0.94282	0.7509
feruloyltyramine	0.94869	0.314321
Acetylcholine	0.95442	0.345092
Phosphatidylethanolamine lyso alkenyl 18:0	0.96227	0.41516
trans-3-Hexenoic acid	0.96531	0.636106
4'-Methoxyacetophenone	0.96694	0.417528
Kainic Acid	0.96767	0.262569
Docosatrienoic acid	0.97006	0.275798
Pyridoxine	0.9763	0.338358
Urocanic acid	0.97947	0.671641
N-Oleyl-Leucine	0.97977	0.17695
DL-4-Hydroxyphenyllactic acid	0.99676	0.200184
N3,N4-Dimethyl-L-arginine	1.008	0.575494
Indole-3-carboxaldehyde	1.0168	0.335302
Mannitol	1.0205	0.661583
Benazepril	1.023	0.260768
Phosphatidylethanolamine lyso 20:4	1.0262	0.427163
2-hydroxy-6-pentadecylbenzoic acid	1.0297	0.364546
Alanine	1.0363	0.314321
2,3',4,6-Tetrahydroxybenzophenone	1.05	0.210546
5-Ethyl-2'-deoxyuridine	1.0554	0.294966
LysoPhosphatidylcholine	1.0612	0.466203
Irbesartan (Avapro)	1.0613	0.299972
2-acetoxy-6-pentadecylbenzoic acid	1.0669	0.326915
Benzyl Isothiocyanate	1.078	0.314375
N,N-Diethylethanolamine	1.0907	0.338358
Chloridazon	1.0947	0.555596
Methioninesulfoxide	1.0948	1.04174
5-Methyluridine	1.097	0.190777
2'-O-Methylinosine	1.0982	0.261291
Xanthohumol	1.1098	0.231399
Methyl-beta-galactopyranoside	1.11	1.03396
(9Z,12E)-15,16-dihydroxyoctadeca-9,12-dienoic acid	1.1109	0.363382
Ecgonine	1.1122	0.41788
5-Hydroxytryptophan	1.1132	0.284841
Acamprosate	1.1141	0.491241
Cholest-4,6-Dien-3-One	1.1296	1.08982
Histamine-trifluoromethyltoluide	1.1343	0.421911
Proline-hydroxyproline	1.1355	0.491659
(5R)-5-hydroxy-1-(4-hydroxy-3-methoxyphenyl)tetradecan-3-one	1.1362	0.313498
Upsilon-Aminobutyric acid (GABA)	1.143	0.485598
Docosatetraenoic acid	1.1452	1.01146
2-Oxindole	1.1473	0.313498
HYDROQUINONE	1.1478	0.718172
Tyrosylalanine	1.1478	0.282829
Carvedilol	1.1581	0.364546
Indole-3-pyruvic acid	1.1583	0.245514
L-PIPECOLIC ACID	1.1602	0.847559
lamalbid	1.1687	1.15858
Andrastin C	1.1859	0.200184
L-2-Aminoadipic Acid	1.1872	0.485598
icos-19-ene-1,2,4-triol	1.1968	0.199269
3(2'-Chlorophenyl)-7-hydroxy-4-phenylcoumarin	1.2004	0.26206
N-Acetylvaline	1.2031	0.403689
1,2-dihydroxyheptadec-16-yn-4-yl acetate	1.2046	0.192918
Phosphatidylinositol lyso 18:1	1.2056	0.190777
Phosphatidylethanolamine lyso 17:0	1.2092	0.250658
Phosphatidylethanolamine lyso 18:1	1.2112	0.437338
Glutamine (D)	1.2147	0.673275
Phosphatidylethanolamine lyso 20:3	1.2199	0.284557
Taurodeoxycholic Acid (sodium salt)	1.2302	0.505108
1-Lauroyl-2-Hydroxy-sn-Glycero-3-Phosphocholine	1.2498	0.287712
santin	1.2582	0.461213
trans-10-Heptadecenoic Acid	1.2599	1.43619
Bestatin	1.26	0.812846
ISOPALMITIC ACID	1.2661	0.806625
4-AMINOBUTANOATE	1.27	0.67432
Secoisolariciresinol	1.3108	0.359429
Bialaphos	1.3259	0.379458
Melatonin	1.3366	0.332706
4-Methylphenol	1.3376	0.2849
2'-Deoxyinosine	1.3553	0.858644
N-Acetylalanine	1.3591	0.974489
Phosphatidylethanolamine lyso alkenyl 16:0	1.3672	0.587388
(3S,9aS)-3-benzyl-octahydro-1H-pyrido[1,2-a]pyrazin-1-one	1.3677	0.168508
Phosphatidylethanolamine lyso 16:0	1.3687	0.543588
N-Acetylhistamine	1.3975	0.231591
N-Acetylglycine	1.4026	0.543588
Dimethachlor OXA	1.4028	0.25227
PANTOLACTONE	1.4065	0.383126
3-Hydroxymandelic acid	1.4084	0.652885
3-Hydroxytyramine	1.4237	0.427907
Glycerophospho-N-palmitoyl ethanolamine	1.4245	0.661583
Deacetylgedunin	1.4402	0.459671
Hydrocotarnine	1.4406	0.833392
N-Acetyl-DL-norvaline	1.4424	0.335405
N-Arachidonoyl dopamine	1.462	0.328883
Oleoyl sarcosine	1.4705	0.439101
N-Methylthreonine	1.4757	0.977737
PHYSOSTIGMINE SALICYLATE	1.4843	0.326915
Adenosine	1.4925	0.218992
(2E,4E)-N-[2-(4-hydroxyphenyl)ethyl]dodeca-2,4-dienamide	1.4957	0.575494
13-HOTrE(r)	1.5029	0.41788
Phosphatidylethanolamine lyso alkenyl 18:1	1.5134	0.897635
7-methoxy-6-(1,2,3-trihydroxy-3-methylbutyl)chromen-2-one	1.5187	0.338358
CRUSTECDYSONE	1.5256	0.647702
6-Methylnicotinamide	1.5615	0.210998
N-Acetyl-L-methionine	1.5843	0.234197
8-acetamido-2-methyl-7-oxononanoic acid	1.5944	0.190777
Tridecylic acid	1.5944	2.42892
Carnosine	1.5966	0.459008
L-Histidine	1.5999	0.522372
13,14-Dihydro-15-keto Prostaglandin A2	1.6283	0.332706
Sulfaquinoxaline	1.6446	0.377071
4-Methyl-5-thiazoleethanol	1.6541	0.339116
PS(18:1/9-HODE)	1.6744	0.326915
Phosphatidylinositol lyso 18:0	1.684	0.459671
pomiferin	1.7028	0.627125
N-ACETYL-DL-METHIONINE	1.7043	0.23554
Flavin mononucleotide (FMN)	1.7291	0.949272
Resolvin E1	1.7446	0.445511
Indole-3-acrylic acid	1.7458	0.491659
Leucylleucyltyrosine	1.761	0.190777
2,3-dihydroxypropyl 12-methyltridecanoate	1.7844	0.218992
Valine	1.7937	0.334035
5-Methylcytidine	1.8355	1.04174
Celastrol	1.8588	0.671763
Hecogenin	1.864	1.27621
Uric acid	1.8674	0.708542
Cannabidiolic acid	1.8867	0.500767
Palmitoylcarnitine	1.9121	0.5259
2-(3-Hydroxycyclohexyl)-5-(2-methyl-2-octanyl)phenol	1.9519	0.481105
6-Hydroxycaproic acid	1.9781	1.05529
N-Acetyl-L-tyrosine	1.9892	0.459671
2-Hydroxyisovaleric acid	1.9944	0.509648
Creatinine	2.0119	0.234197
Isorhamnetin	2.0397	0.543588
3-oxo-C8-homoserine lactone	2.1271	0.279866
N-Acetylsphingosine	2.1418	0.417391
2,3-Diaminopropionic acid	2.1619	0.858644
Estrone	2.1662	0.446833
Gibberellin A7	2.1672	0.190777
(1E)-1,7-bis(4-hydroxyphenyl)hept-1-en-3-one	2.1754	0.205833
picein	2.2049	0.542709
2-Hydroxyhippuric acid	2.2212	0.190777
COLFORSIN	2.2511	0.23297
11(Z),14(Z)-Eicosadienoic acid	2.2625	0.249522
N-acetyl-O-methyltyrosine	2.2859	0.486183
beta-Estradiol	2.3471	1.01146
Phosphatidylethanolamine lyso 18:0	2.3651	1.64535
Creatine	2.3691	0.491659
Scaposin	2.3982	0.19046
Acetophenone	2.4528	0.200308
N-Acetyl-D-alloisoleucine	2.4693	0.446833
6-Hydroxymelatonin	2.5193	0.567303
DL-beta-Hydroxybutyric acid	2.5639	0.284557
1,4-Androstadiene-3,17-dione	2.5652	2.00005
(7R,8R)-7,8-dihydroxy-3,5,7-trimethyl-8H-isochromen-6-one	2.5802	0.190777
3-hydroxy-C8-homoserine lactone	2.6493	0.230497
Dimethachlor ESA	2.6856	0.592032
albocycline	2.6965	0.9025
Convallatoxin	2.7191	0.208078
onopordopicrin	2.8628	1.27171
Desferrioxamine B	2.8657	0.92376
3-Amino-Beta-Pinene	2.9135	0.387259
O-7460	3.0313	0.735206
Orotic acid	3.063	2.93802
salicin	3.0775	0.190777
Gedunol	3.4118	0.344612
Cannabichromevarin	3.8622	0.250318
Spermidine	4.1483	0.471019
3,7-Epoxycaryophyllan-6-Ol	4.7847	0.199269
3-hydroxy-C10-homoserine lactone	4.8645	0.190777
Phosphatidylinositol lyso 20:4	4.9658	0.328883

## Sheet: Table S3
Table S3. Differential changes and q-value of the metabolites between group N_Fat and group N_Ctl in Figure 2A.
MS2.name	LOG_FOLDCHANGE	neglog_10(q-value)
Garcinolic Acid	-6.7489	0.348015
Nifekalant	-5.0596	0.422497
N-cyano-N'-(1,1-dimethylpropyl)-N'-3-pyridinyl-guanidine	-4.9439	0.247038
3-Indoxyl sulphate	-4.8134	0.475968
Melatonin	-4.0867	0.500066
Deacetoxy-7-Oxogedunin	-3.8079	0.264745
Dichlorprop	-3.614	0.408312
4-Hydroxybenzenesulfonic acid	-3.5345	0.502946
Dehydrocholic acid	-3.3874	0.240136
Cinnamoylglycine	-3.3571	0.323224
barceloneic acid A	-3.2056	0.246455
3-Hydroxysebacic acid	-3.1968	0.242763
N-Acetylanthranilic acid	-3.1475	0.330999
trans-Cinnamic acid	-3.1219	2.46571
Thymidine 5'-monophosphate	-3.0562	0.267751
11(E)-Eicosenoic Acid	-3.0407	2.46571
N-Formyl-L-Methionine	-3.0234	0.345371
Phenylacetylglycine	-2.8065	0.432033
N-ACETYL-L-LEUCINE	-2.7142	0.40098
3-oxo-C10-homoserine lactone	-2.67	0.5018
Meprednisone	-2.6209	0.26409
Mannitol	-2.5595	0.328087
2-(14,15-Epoxyeicosatrienoyl) glycerol	-2.5519	3.07595
L-Cysteine-S-sulfate	-2.5299	0.407124
Propachlor ESA	-2.454	0.978563
3-hydroxy-C8-homoserine lactone	-2.4276	0.394426
3,6-bis[(1H-indol-3-yl)methyl]piperazine-2,5-dione	-2.3868	0.749409
Scaposin	-2.3843	0.489683
Procaine	-2.3689	0.466342
Folinic acid	-2.3559	0.260982
8-acetamido-2-methyl-7-oxononanoic acid	-2.2774	0.343633
skullcapflavone II	-2.2634	0.667582
Vanillin	-2.235	0.565511
Sorbitol	-2.2272	0.36637
4-Toluic acid	-2.2241	1.41736
1-Myristoyl-2-hydroxy-sn-glycero-3-phosphate	-2.2156	0.769117
Fluometuron	-2.2145	0.468943
Bisphenol S	-2.2067	0.418414
5-Ethyl-2'-deoxyuridine	-2.1929	0.254519
3-oxo-C8-homoserine lactone	-2.1264	0.431951
2'-Deoxycytidine 5'-monophosphate (dCMP)	-2.1188	0.323508
3-[3-(beta-D-Glucopyranosyloxy)-2-hydroxyphenyl]propanoic acid	-2.0862	1.23673
HIPPURATE	-2.0677	0.738285
Homovanillic acid	-2.04	1.37449
Isohomovanillic acid	-2.0326	1.37449
Tyrosol	-2.0306	1.1312
DL-Dipalmitoylphosphatidylcholine	-1.998	0.703159
Isorhamnetin	-1.9889	1.0328
L-Cysteinesulfinic acid	-1.9824	1.13566
Flecainide	-1.9682	0.56002
Lupinine	-1.9131	1.42884
Chrysin	-1.9125	0.246815
Malonic acid	-1.9118	0.365221
Daphnoretin	-1.9052	0.29701
10-Hydroxydecanoic acid	-1.8908	0.268371
N-Acetyl-DL-tryptophan	-1.8877	1.24863
L-Ascorbic acid 2-sulfate	-1.8425	0.631713
1H-Isoindole-1,3(2H)-dione	-1.8404	0.775622
alpha-Aspartylphenylalanine	-1.8375	0.486689
P-Toluenesulfonic acid	-1.8055	0.276134
arctigenin	-1.7844	0.83538
gamma-Glutamylleucine	-1.7771	0.486689
4-Aminohippuric acid	-1.7579	0.657972
Astilbin	-1.7579	0.510548
L(-)-Pipecolinic acid	-1.7385	0.722712
DL-Arginine	-1.7319	0.598427
Genistein	-1.708	0.734475
Dihydrokaempferol	-1.7003	0.733933
1,3,6-trihydroxy-2-(3-methylbut-2-enyl)xanthen-9-one	-1.6869	0.60873
Formononetin	-1.6743	0.608977
Rubone	-1.6525	0.36516
Nicotinuric acid	-1.649	0.494552
Bufexamac	-1.6256	0.311429
2,4-dihydroxyheptadec-16-en-1-yl acetate	-1.6163	1.61472
Sinapic acid	-1.6113	0.380051
Pipecolic acid	-1.6039	0.77513
Citrazinc acid	-1.6037	0.518643
Prulaurasin	-1.6016	0.38051
Cryptotanshinone	-1.592	0.584176
4-Vinylphenol	-1.5915	0.777466
GUANIDINOACETATE	-1.5665	0.448672
Deacetylgedunin	-1.5643	0.323142
5-Methyluridine	-1.549	0.745863
1,7-bis(4-hydroxyphenyl)heptane-3,5-diol	-1.5477	0.511238
Guanosine	-1.5458	0.4467
Luteolin	-1.542	0.603086
Cyclo(proline-leucine)	-1.539	1.34666
3-Methoxyphenylacetic acid	-1.5387	1.80883
4-Hydroxy-2',4',6'-trimethoxychalcone	-1.5302	0.242027
Creatinine	-1.5187	0.623168
Lumazine	-1.5022	0.751144
Paracetamol	-1.501	0.621729
phenylglucoside	-1.4843	1.3719
Asparagine	-1.4519	0.499379
Methioninesulfoxide	-1.4475	0.314222
2-Hydroxyhippuric acid	-1.4465	0.486689
Phosphatidylglyceride 18:2-22:6	-1.4231	0.726119
3-Hydroxyanthranilic acid	-1.4219	0.991826
4- Carboxyphenylglycine	-1.4151	0.742106
4-Guanidinobutyric acid	-1.4149	0.433669
4-Thiouridine	-1.4067	0.620749
ISOPALMITIC ACID	-1.4023	0.698449
Daidzein	-1.3975	0.387863
Parfumine	-1.3936	0.295283
gamma-Glutamylmethionine	-1.3789	0.478627
M-Coumaric acid	-1.3776	1.16438
Secobarbital	-1.3444	0.324313
Isobutyric acid	-1.3243	0.977902
7-Hydroxy-3-Methylflavone	-1.3205	0.464643
1,4-Androstadiene-3,17-dione	-1.3088	0.925805
Salvinorin B	-1.3037	0.947114
7,4'-DIMETHOXYISOFLAVONE	-1.3015	0.230652
N-Acetylcysteine	-1.2999	0.377268
6-Hydroxycaproic acid	-1.2926	0.948462
7alpha-Voacangine hydroxyindolenine	-1.2869	0.318099
3-Genistein-8-C-glucoside	-1.2783	0.302814
Aspartame	-1.2594	0.507813
Gallic acid	-1.2586	0.345689
Gentisic acid	-1.2525	0.516841
Urocanic acid	-1.2384	0.831267
Docosanoic Acid	-1.2286	0.721109
picein	-1.2236	0.356202
GENTAMICIN SULFATE	-1.1942	0.210758
Sinomenine	-1.1896	0.256718
5-Demethylnobiletin	-1.1727	1.12519
adrenosterone	-1.1693	1.42884
Prostaglandin A1 ethyl ester	-1.1671	0.934084
3-Hydroxyphenylacetic acid	-1.1647	0.913676
Dihydrocoumarin	-1.1637	0.913676
Corticosterone	-1.1634	1.33204
Inosine	-1.1583	0.396293
Apigenin	-1.1498	0.44568
3,4-DIHYDROXYPHENYLACETATE	-1.1446	0.742106
Adenosine	-1.1435	0.575837
2-Hydroxyisovaleric acid	-1.1407	0.509101
DL-Tryptophan	-1.1368	0.598944
3-Hydroxymandelic acid	-1.1325	1.0328
O-Desmethyltramadol	-1.1316	2.46571
Tricin	-1.127	0.714758
Roquefortine C	-1.1264	0.751144
3-(2-amino-2-oxoethyl)-5-methyl-hexanoic acid	-1.1167	0.313507
Gallocatechin	-1.1063	0.187809
Pseudouridine	-1.091	0.406847
3-Methylxanthine	-1.0899	0.29001
Norfenefrine	-1.0717	0.636745
Indole-3-lactic acid	-1.0653	0.432915
GUAIAZULENE	-1.0633	1.33204
2-Amino-1,3,4-octadecanetriol	-1.0617	0.311055
Cynaroside	-1.0561	0.672294
geniposide	-1.0559	0.345371
13-HpOTrE(r)	-1.0523	0.846612
Butabarbital	-1.0423	0.549258
1,4-dihydroxyanthraquinone	-1.0411	0.391517
3-oxo-C14 homoserine lactone	-1.0371	0.476319
HYDROQUINONE	-1.0368	0.913676
URSODIOL	-1.0241	0.977242
L-(+)-Lactic acid	-1.0206	0.703159
3-(4-Hydroxyphenyl)propionic acid	-1.0185	0.456366
N-Acetyl-L-glutamine	-1.0135	0.499379
Sulcatol	-1.011	1.97212
Murocholic acid	-1.0097	0.523081
Thymidine	-1.009	0.733933
Mepacrine	-1.0084	0.631713
Ergosterol Peroxide	-1.0035	0.843784
N-Formylmethionine	-0.99588	1.04106
1,2-dihydroxyheptadec-16-yn-4-yl acetate	-0.99558	0.397387
monolinolein	-0.98823	0.56002
PSEUDO-ANISATIN	-0.98524	1.85589
Dihydrothymine	-0.9718	0.623168
Phenylethyl 2-Glucoside	-0.94854	0.409571
PHYSOSTIGMINE SALICYLATE	-0.94219	0.345371
O-Succinylhomoserine	-0.93222	0.437362
Thymine	-0.93123	0.606635
Tebufenozide	-0.92896	0.486689
7-Oxocholesterol	-0.91685	0.544196
Sedanolide	-0.91252	1.63535
Indapamide	-0.90953	0.512593
4-Aminophenol	-0.9089	0.598427
N-Acetylhistamine	-0.9055	0.170169
2'-O-Methylinosine	-0.90307	0.556941
Derrusnin	-0.89626	0.8173
Bilirubin	-0.88626	0.251517
albocycline	-0.88556	0.733933
5-Hydroxy Diclofenac	-0.87626	1.89476
trans-3-Indoleacrylic acid	-0.87422	0.520612
O-ACETYL-L-CARNITINE	-0.86904	1.62864
Phosphatidylinositol lyso 18:0	-0.8666	0.343633
(5Z)-3-aminonon-5-enoic acid	-0.86629	0.726119
Itaconic acid	-0.8645	1.61346
2,2-Bis(hydroxymethyl)propionic acid	-0.86106	0.461841
DEOXYRIBOSE	-0.85195	0.471418
3,5-dihydroxydecanoic acid	-0.83628	0.948616
3-[(Z)-heptadec-10-enyl]benzene-1,2-diol	-0.83115	1.52624
Heneicosanoic acid	-0.82995	0.475968
Marticin	-0.82633	0.88941
D-Gluconic acid	-0.82304	0.657972
trans-Aconitic acid	-0.81265	0.390288
Benzyl 6-O-beta-D-glucopyranosyl-beta-D-glucopyranoside	-0.81237	0.345371
1,5-Anhydro-D-glucitol	-0.81118	1.12149
N-Isovalerylglycine	-0.80863	0.207048
Alanyltyrosine	-0.80785	0.585311
LIGUSTILIDE	-0.80784	0.890185
L-Threonic acid	-0.80567	0.733933
Menaquinone-4	-0.80296	0.703159
Phloroglucinol	-0.80051	0.249052
Nitazoxanide	-0.79871	0.771677
2-hydroxyquinoline	-0.79277	0.648088
5-(4-methyl-5-oxo-2H-furan-3-yl)pentanoic acid	-0.79164	1.09389
3-(4-Hydroxyphenyl)-1-propanol	-0.78991	0.726119
1-Hydroxy-2-naphthoic acid	-0.78917	0.765129
Histamine-trifluoromethyltoluide	-0.7869	0.527287
N-Acetyl-D-alloisoleucine	-0.78453	0.660549
Emodin	-0.7844	0.583476
1,4-dihydroxyheptadec-16-en-2-yl acetate	-0.78372	0.381544
Patulin	-0.77676	0.50579
Hymecromone	-0.77377	0.538637
Serine	-0.77058	0.985816
Benzylsuccinic acid	-0.76245	0.776037
Cytarabine	-0.76075	0.338168
Taurine	-0.75899	0.247314
Ferulic acid	-0.75892	0.524474
Betulin	-0.75814	0.673111
Sulfanilic acid	-0.74952	1.04976
L-Aspartic acid	-0.74767	0.525769
Sulfaquinoxaline	-0.73321	0.525769
cis-Aconitic acid	-0.72963	0.474657
7-Hydroxymitragynine	-0.72957	0.808577
Caryophyllene [T(-)]	-0.72952	0.396293
Aleuretic Acid	-0.72916	0.657972
2,3-dinor Prostaglandin E1	-0.72863	0.83538
2',3'-Dideoxyinosine	-0.72236	0.345371
Hordenine	-0.71995	0.913676
N-ACETYL-L-ASPARTIC ACID	-0.71425	0.762582
Droperidol	-0.70828	0.215632
Enterodiol	-0.70468	0.519921
4-methyl-5-oxo-2-pentyl-2,5-dihydrofuran-3-carboxylic acid	-0.70421	0.896265
Tyrosine	-0.69167	0.812592
Salicylic acid	-0.68989	0.304256
N-Methylanthranilic Acid	-0.6891	0.636745
Ursolic acid	-0.68705	0.381314
herniarin	-0.68547	0.680894
Phosphatidylinositol lyso 16:0	-0.68477	0.498749
S-Adenosyl-homocysteine	-0.68349	0.734475
Metaxalone	-0.68347	0.617983
ASCORBIC ACID	-0.68213	0.633652
5-Methylcytidine	-0.67262	0.769398
Xanthurenic acid	-0.6717	0.218546
Ribose	-0.66988	1.06856
Tetradecanedioic acid	-0.6681	0.525769
Uridine monophosphate (UMP)	-0.66654	0.463366
2-Benzothiazolesulfonic acid	-0.66553	1.09109
Coniferylaldehyde	-0.66385	0.508526
2-Methylbutyl beta-D-glucopyranoside	-0.65982	0.851984
Protoporphyrin IX	-0.65745	0.422865
2-Methylglutaric acid	-0.65673	0.499379
Methotrexate	-0.65567	0.769117
Syringic Acid	-0.64875	0.38214
Estrone	-0.64826	0.690668
8-(2-hydroxy-3-methoxy-3-methylbutyl)-7-methoxychromen-2-one	-0.64248	0.83538
PILOCARPINE NITRATE	-0.64178	0.36213
5-Hydroxyindole-3-acetic acid	-0.6403	0.409325
5-O-methyllicoricidin	-0.63987	1.22701
Celastrol	-0.63965	0.633652
RICININE	-0.63956	0.977902
Mevalonic acid	-0.63798	0.471276
N-Acetylvaline	-0.63327	0.335988
Indole-2-carboxylic acid	-0.63303	0.54106
N-Tigloylglycine	-0.63296	0.171108
Leupeptin Pr-LL	-0.62707	0.316935
Diffractaic Acid	-0.62637	0.36637
FAHFA 36:2	-0.6262	1.15572
Chloridazon	-0.62412	1.13661
2-Hydroxycinnamic acid	-0.61781	0.103441
1,7-bis(4-hydroxyphenyl)-5-methoxyheptan-3-one	-0.61601	0.520972
raspberry ketone	-0.61191	0.50579
Bezafibrate	-0.60961	0.5018
13(S)-HOTrE	-0.60711	0.528679
3-Methylcrotonylglycine	-0.59902	0.776608
DL-alpha-Aminocaprylic acid	-0.59881	0.535183
maesopsin	-0.59876	0.366976
Ctrinin hydrate	-0.59635	0.669891
Linoleic acid	-0.59015	0.977902
Indole-3-carboxylic acid	-0.58598	0.514364
Hexadecanedioic acid	-0.58275	0.508526
5-Methoxysalicylic acid	-0.58134	0.494552
Gyromitrin	-0.58124	0.745863
Histamine	-0.58024	0.136445
ADONITOL	-0.57675	0.486689
Phthalic acid	-0.57551	0.930258
Anabasine Hydrochloride	-0.57183	0.345708
Triphenylphosphate	-0.56592	0.377682
(+/-)9-HpODE	-0.56341	0.499379
Tiglic acid	-0.563	0.667784
Telmisartan	-0.55408	0.253031
Pantothenic acid	-0.55262	0.413379
6-Methylnicotinamide	-0.55159	0.330999
Phloretin	-0.54609	0.245354
2-QUINOLINECARBOXYLIC ACID	-0.54556	0.440596
4-Hydroxybenzotriazole	-0.54478	0.380051
Deoxycorticosterone 21-glucoside	-0.54412	0.280702
L(-)-Carnitine	-0.53989	0.434695
3,3-Dimethylglutaric acid	-0.53883	0.345371
Prunin	-0.53848	0.311491
D-(+)-Pyroglutamic Acid	-0.53841	0.631713
2'-Deoxyinosine	-0.53824	0.377268
Sotalol	-0.53795	0.480316
N-Acetylglycine	-0.53501	0.278767
Deoxynivalenol 3-glucuronide	-0.53495	0.347986
Nicotine	-0.53491	0.405762
gamma-Glutamyltyrosine	-0.53432	0.253031
Pyridoxine	-0.53327	0.53152
3-Hydroxybutyric acid	-0.53243	0.472215
2-Hydroxyisocaproic acid	-0.53072	0.204676
N-Glycolylneuraminic acid	-0.52981	0.299132
1,7-Dideacetoxy-1,7-Dioxo-3-Deacetylkhivorin	-0.52855	0.7597
Citric acid	-0.52795	0.195915
rosmarinic acid	-0.52742	0.140435
Arachidic acid	-0.52721	0.494552
3-Epilupeol	-0.52455	0.254519
Methyl-beta-galactopyranoside	-0.52413	0.187809
3-Deoxo-3Beta-Hydroxymexicanolide 16-Enol Ether	-0.52325	0.20303
Alverine Citrate	-0.52135	0.840373
Pimelic acid	-0.51226	0.664622
L-alpha-Phosphatidylethanolamine (Soy)	-0.51099	0.14716
2'-Hydroxy-a-naphthoflavone	-0.51065	0.231636
Phenylalanine	-0.50797	0.166866
Hydrocortisone	-0.50209	0.434412
(Z)-2-octylpent-2-enedioic acid	-0.49964	0.544105
DL-Stachydrine	-0.49947	0.380051
cis-4-Hydroxy-D-proline	-0.49844	0.518643
2,3-Dideoxyuridine	-0.49693	0.54106
Succinic acid	-0.49628	0.256718
Perseitol	-0.49072	0.220512
Eicosenoic acid	-0.48751	0.572352
Triptolide	-0.48727	0.912467
O-SUCCINYL-L-HOMOSERINE	-0.4865	0.36637
Taurodeoxycholic Acid	-0.48466	0.181933
Flunixine	-0.4845	0.227414
13,14-dihydro-15-keto-tetranor Prostaglandin E2	-0.48228	0.843784
3,14-dihydro-15-keto-tetranor Prostaglandin E2	-0.48179	0.388765
15-Deoxy-delta12,14 -Prostaglandin J2	-0.48179	0.494809
Resibufogenin	-0.47659	0.247806
Thymol-beta-D-glucoside	-0.47526	0.871052
Dodecanedioic acid	-0.47373	0.397387
3-[4-methyl-1-(2-methylpropanoyl)-3-oxocyclohexyl]butanoic acid	-0.47332	0.380448
3-UREIDOPROPIONATE	-0.47238	0.256718
L-Phenylalanine	-0.47194	0.456093
Chrysanthemic Acid	-0.47002	0.45628
3-oxo-C4-homoserine lactone	-0.46898	0.56002
Beta-Caryophyllene Alcohol	-0.4655	0.377268
2-methyl-2-(3-pentadecylphenoxy)propanoic acid	-0.46463	0.36637
Sulfamethazine	-0.46387	0.83538
Valine	-0.46336	0.403986
Acamprosate	-0.46252	0.278767
Citrinin	-0.46145	0.741794
Prazosin HCl	-0.46069	0.963172
N-(2-hydroxyphenyl)acetamide	-0.46015	0.354303
(+/-)9(10)-DiHOME	-0.45772	0.411179
(2S,3S)-(-)-3-Phenylglycidol	-0.45768	0.499379
monoolein	-0.45483	0.463656
2-(3-pentadecylphenoxy)acetic acid	-0.45208	0.524474
Diflucortolone pivalate	-0.44638	0.88941
4-HYDROXY-L-PROLINE	-0.44541	0.733933
N-Acetylalanine	-0.44504	0.339941
Upsilon-L-Glutamyl-L-glutamic acid	-0.44471	0.198617
2-Methoxy-4-vinylphenol	-0.44272	0.30579
tetranor-12(R)-HETE	-0.44063	0.463656
4-Acetamidobutanoic acid	-0.43774	0.305781
hydroquinidine	-0.43535	0.660549
2-(3-(8-hydroxyoctyl)phenoxy)acetic acid	-0.43462	0.313668
Fenhexamid	-0.43257	0.242536
Coniferyl aldehyde	-0.4324	0.260887
Catechin	-0.43182	0.181781
Riluzole	-0.43103	0.44998
DL-Glutamine	-0.43101	0.405254
2-Oxoglutaric acid	-0.42918	0.184031
Lunarine	-0.42877	0.274775
7-methoxy-6-(1,2,3-trihydroxy-3-methylbutyl)chromen-2-one	-0.42821	0.158021
2-methoxy-6-pentadecylbenzoic acid	-0.42735	0.410017
Paeonol	-0.42417	0.172508
D-alpha-Hydroxyglutaric acid	-0.41846	0.533666
Abruquinone B	-0.4131	0.170169
wogonin	-0.4124	0.494552
5-HYDROXY-L-TRYPTOPHAN	-0.41189	0.248221
Homopterocarpin	-0.41174	0.2031
9-Methyluric acid	-0.41135	0.249052
N-Acetyl-DL-norvaline	-0.41052	0.254699
Hydrocotarnine	-0.40849	0.415974
Stearoyl ethanolamide	-0.4084	0.219726
L-Glutamic acid	-0.40802	0.690668
Carylophyllene Oxide	-0.408	0.300934
(2R)-2-[(2R,5S)-5-[(2S)-2-hydroxybutyl]oxolan-2-yl]propanoic acid	-0.40729	0.352382
9-HPODE	-0.40686	0.844027
N-Isobutyrylglycine	-0.40653	0.102796
Creatine	-0.40613	0.729414
DL-Mandelic acid	-0.40606	0.207013
N-(5-acetamidopentyl)acetamide	-0.40365	0.345708
Nicotinamide	-0.39956	0.440512
Lupulone	-0.39911	0.385219
Sucrose	-0.393	0.330999
9-(2,3-dihydroxypropoxy)-9-oxononanoic acid	-0.39112	0.371029
Tagatose	-0.39027	0.318099
Dihydrogedunin	-0.38964	0.222472
2,6-dihydroxyanthraquinone	-0.38822	1.0328
Monobutyl phthalate	-0.38812	0.617983
cordycepin	-0.3844	0.633652
2'-Deoxyadenosine	-0.38267	0.410821
4-Pyridoxic acid	-0.38157	0.397105
Maleic acid	-0.38004	0.382696
2,3',4,6-Tetrahydroxybenzophenone	-0.37952	0.454681
2-Isopropylmalic acid	-0.378	0.345371
4-(3-hydroxybutyl)-3,5,5-trimethylcyclohex-3-en-1-ol	-0.37449	0.231636
(5E)-7-methylidene-10-oxo-4-(propan-2-yl)undec-5-enoic acid	-0.37331	0.669891
3-Isochromanone	-0.37228	0.343633
L-Pyroglutamic acid	-0.37088	0.940096
Sumaresinolic acid	-0.36982	0.236033
2,4-Dinitrophenol	-0.36863	0.527726
Thymol	-0.36828	0.579945
ethyl 2-(2-acetyl-3,5-dihydroxyphenyl)acetate	-0.36803	0.200336
15-OxoETE	-0.36641	0.514364
4-methylumbelliferone	-0.36499	0.20211
Roccellic Acid	-0.36381	0.418619
Isosakuranin	-0.36104	0.273607
Tadalafil	-0.35953	0.210758
13-HpOTrE	-0.35819	0.222138
4-Hydroxymandelic acid	-0.35771	0.194689
(9Z,12E)-15,16-dihydroxyoctadeca-9,12-dienoic acid	-0.35728	0.154548
Limonin	-0.35428	0.695208
N-Acetylputrescine	-0.35244	0.14691
5-Aminosalicylic?acid	-0.35222	0.396293
asterric acid	-0.35073	0.812592
Jasmonic acid	-0.35012	0.323224
Kainic Acid	-0.34937	0.1853
Ochrephilone	-0.34801	0.40479
Doxycycline	-0.34578	0.390288
N-Acetylneuraminic acid	-0.34343	0.418619
Acetylcholine	-0.34113	0.459608
Pinoquercetin	-0.34096	0.150445
CHENODIOL	-0.3405	0.155132
Alanopine	-0.33703	0.54106
L-(+)-Tartaric acid	-0.33626	0.094334
Quinolinic acid	-0.33619	0.245354
dihydroferulic acid	-0.33391	0.097578
Phomalone	-0.3337	0.54546
3-Hydroxy-3-methylglutaric acid	-0.33209	0.404526
3-METHYLADENINE	-0.3319	0.206755
L-Proline	-0.3313	0.345371
L-GLUTAMINE	-0.32337	0.11529
3-O-acetylpadmatin	-0.32014	0.222138
Acetochlor ESA	-0.31953	0.345438
L-PIPECOLIC ACID	-0.31799	0.319519
Hexanoic acid	-0.31619	0.315442
N-Arachidonoyl dopamine	-0.31487	0.240317
18-Aminoabieta-8,11,13-Triene Sulfate	-0.31011	0.423336
sulochrin	-0.30746	0.119404
2-Hydroxybenzothiazole	-0.30682	0.512593
(2R)-2,3-Dihydroxypropanoic acid	-0.30668	0.219726
2-Hydroxy-3,4-Dimethoxybenzoic Acid	-0.30508	0.088326
Cetirizine	-0.30491	0.224943
5-[(Z)-14-(3,5-dihydroxyphenyl)tetradec-10-enyl]benzene-1,3-diol	-0.30454	0.08669
L-(+)-Citrulline	-0.30437	0.278989
3Beta-Acetoxydeoxodihydrogedunin	-0.30324	0.318225
Naringeninchalcone	-0.3019	0.118518
p-Coumaraldehyde	-0.30159	0.279287
N-Methylisoleucine	-0.30085	0.24133
N-Acetyl-L-tyrosine	-0.30034	0.151029
2-Naphthalenesulfonic acid	-0.29933	0.465238
3-(5-phenylthiophen-2-yl)prop-2-ynyl Acetate	-0.2974	0.30579
Azelaic acid	-0.29441	0.397105
4-nitroquinoline 1-oxide	-0.293	0.308211
Uridine	-0.29268	0.253031
Gabapentin Related Compound E	-0.29189	0.425089
4-O-Methylphloracetophenone	-0.28934	0.13041
N6,N6,N6-Trimethyl-L-lysine	-0.28776	0.227019
Mono(2-ethylhexyl) phthalate (MEHP)	-0.28762	0.297966
Pyruvic acid	-0.28493	0.302779
Hydroxyvalerenic Acid	-0.28417	0.09359
3Alpha-Hydroxy-3-Deoxyangolensic Acid Methyl Ester	-0.28315	0.58598
Grayanotoxin I	-0.28288	0.598083
D-(+)-Malic acid	-0.28246	0.275159
4-oxo-5-phenylpentanoic acid	-0.28147	0.4467
N-alpha-L-Acetyl-arginine	-0.28132	0.198617
3-Hydroxybenzoic acid	-0.28065	0.189183
Convallatoxin	-0.2805	0.537392
Ala-Phe	-0.28037	0.261085
5-[(Z)-14-(3,5-dihydroxyphenyl)tetradec-8-enyl]benzene-1,3-diol	-0.27924	0.302222
6-(7-methyloctyl)-1H,3H,4H,6H-furo[3,4-c]furan-1-one	-0.27683	0.397105
LEVODOPA	-0.27592	0.256718
ALPHA-AMINOADIPATE	-0.27588	0.151651
S-Adenosylhomocysteine	-0.27384	0.23131
4-ACETAMIDOBUTANOATE	-0.27179	0.207854
Harmane	-0.2679	0.439233
5-HYDROXYINDOLEACETATE	-0.26785	0.114933
Epigallocatechin	-0.2675	0.558179
Phosphatidylinositol lyso 18:1	-0.26647	0.30579
Leupeptin	-0.26514	0.374523
1-METHYLNICOTINAMIDE	-0.26457	0.373506
L(+)-Ornithine	-0.26311	0.245354
destruxin A	-0.26269	0.511181
(3S,9aS)-3-benzyl-octahydro-1H-pyrido[1,2-a]pyrazin-1-one	-0.26117	0.114933
Shikimic Acid	-0.25969	0.192641
methyl orsellinate	-0.25953	0.165382
1-[4-hydroxy-3-(3-methylbut-2-enyl)phenyl]ethanone	-0.25866	0.315173
Ibuprofen	-0.25792	0.100957
Glycodeoxycholic Acid (hydrate)	-0.25765	0.114933
Carnosine	-0.25502	0.510548
3-Phosphoglyceric acid	-0.25396	0.162885
Indole-3-acrylic acid	-0.25339	0.378024
Phosphatidylethanolamine lyso 18:0	-0.25201	0.158703
L-Tyrosine methyl ester	-0.25049	0.40098
L-Alanyl-L-proline	-0.25044	0.210758
curvularin	-0.25041	0.127232
Sebacic acid	-0.25023	0.307417
Desferrioxamine B	-0.24737	0.284348
Monocrotaline	-0.24492	0.45628
8,15-DiHETE	-0.24467	0.257683
N-Methylthreonine	-0.24356	0.338367
Glycine	-0.24115	0.256718
Ethyl oleate	-0.2409	0.209398
Scopoletin	-0.24036	0.127401
3,4-Dimethoxycinnamic acid	-0.24012	0.141012
L-Tyrosine	-0.23958	0.194112
Lacidipine	-0.23635	0.309582
Stearamide	-0.23509	0.311429
Napelline	-0.22957	0.319664
L-METHIONINE	-0.22946	0.21818
L-2-Aminoadipic Acid	-0.22867	0.154208
Indole	-0.22848	0.236033
Taurochenodeoxycholic Acid (sodium salt)	-0.22763	0.067973
Proline-hydroxyproline	-0.22464	0.149617
N3,N4-Dimethyl-L-arginine	-0.22338	0.246172
L-Serine	-0.2232	0.252674
5,6-Dimethylbenzimidazole	-0.2222	0.242536
N6-(DELTA2-ISOPENTENYL)-ADENINE	-0.22084	0.092422
4-Methoxycinnamaldehyde	-0.2202	0.140016
pomiferin	-0.22016	0.222138
3-O-methylfunicone	-0.21927	0.072471
5-Aminovaleric acid	-0.2174	0.136957
D-Alanyl-D-alanine	-0.21685	0.246815
3-Hydroxy-3',4',5'-trimethoxyflavone	-0.21662	0.113374
(-)-Camphanic acid	-0.21476	0.164576
Propylparaben	-0.21407	0.065633
13,14-Dihydro-15-keto-tetranor prostaglandin F1alpha	-0.21328	0.141012
(6E)-2,6,10-trimethyldodeca-6,11-diene-2,3,10-triol	-0.21248	0.187715
Porphobilinogen	-0.20881	0.08669
trans-3-Hexenoic acid	-0.20813	0.113002
Valylproline	-0.20725	0.094334
Dihydrojasmonic Acid	-0.20626	0.257385
Phosphatidylinositol lyso 20:4	-0.20614	0.043447
N-acetyltyramine	-0.20402	0.158985
Nor-9-carboxy-delta9-THC	-0.2034	0.081147
Stavudine	-0.20229	0.210758
Propentofylline	-0.20171	0.189183
2,4-diacetylphloroglucinol	-0.20069	0.236033
onopordopicrin	-0.20041	0.092223
Dihydrofolic acid	-0.19761	0.072799
angoletin	-0.19657	0.181933
Phenothiazine	-0.19349	0.189183
Phenethylamine	-0.19311	0.254036
5-(hydroxymethyl)-3-(1-hydroxy-4-methylpentyl)oxolan-2-one	-0.19255	0.16806
gardenoside	-0.19248	0.167012
4-Hydroxy-2',3,4',6'-tetramethoxychalcone	-0.19194	0.09359
9-methoxycarbonyldec-9-enoic acid	-0.19051	0.194689
NEROL	-0.19002	0.161989
(-)-Caryophyllene oxide	-0.18964	0.121415
Corynanthine	-0.18949	0.092422
L-Valine	-0.18846	0.234644
beta-Hydroxymyristic acid	-0.18704	0.127232
Cnidioside A	-0.1863	0.110441
pinolidoxin	-0.18575	0.309901
Dodecylbenzenesulfonic acid	-0.18464	0.094479
3-Phosphonopropionic acid	-0.18362	0.271468
(+/-)9-HODE	-0.18221	0.262895
Tomelukast	-0.1813	0.181906
N4-Acetylsulfamethazine	-0.1807	0.181088
12-Cytisineacetamide	-0.17921	0.346537
12-oxo Phytodienoic Acid	-0.17887	0.108435
Enterolactone	-0.1784	0.102796
Xanthohumol	-0.17614	0.107894
3-[(4-chlorobenzoyl)amino]propanoic acid	-0.17605	0.323498
Nitrendipin	-0.17453	0.245766
Ethyl-beta-glucuronide	-0.17255	0.041474
Strepin P1	-0.17125	0.330999
Asiatic acid	-0.1709	0.092223
Xylose	-0.17014	0.111175
2'-DEOXYURIDINE 5'-MONO-PHOS-PHATE	-0.17001	0.112203
Maltitol	-0.16923	0.102433
Glycerophospho-N-palmitoyl ethanolamine	-0.16716	0.180976
ACTINONIN	-0.16192	0.332118
L-Homocystine	-0.15916	0.126168
Moclobemide	-0.15703	0.143749
L-ARABITOL	-0.15631	0.117396
L-(-)-Methionine	-0.15541	0.14618
Lipoic acid reduced	-0.1552	0.187943
6-Hydroxymelatonin	-0.15475	0.064493
PANTOLACTONE	-0.15448	0.181933
6-Hexanoyl-D-erythro-sphingosine	-0.1539	0.172508
N-(2,6-Dimethylphenyl)-N-(methoxyacetyl) alanine	-0.1527	0.301638
L-Histidine	-0.1519	0.040777
Humulone	-0.14658	0.154208
KOBUSONE	-0.1456	0.189183
11A-Acetoxyprogesterone	-0.1385	0.182904
Andrastin C	-0.13812	0.092454
2'-Deoxyinosine-5'-monophosphate sodium salt	-0.13774	0.04774
3-hydroxy-C10-homoserine lactone	-0.13663	0.239103
6,8-Diprenylnaringenin	-0.13656	0.293624
N-ACETYL-L-ALANINE	-0.13457	0.040615
Enalapril	-0.13439	0.048983
Adenine	-0.13403	0.065633
Vulpinic Acid	-0.1337	0.137445
Uracil	-0.13276	0.108156
Irbesartan (Avapro)	-0.1327	0.04145
Dinoseb	-0.13225	0.247982
Sinapinic acid	-0.13041	0.084004
Stercobilin	-0.1302	0.242763
1-Stearoylglycerol	-0.12956	0.089594
2-(8-hydroxyoctyl)-6-methoxybenzoic acid	-0.12242	0.115007
3-Methyladipic acid	-0.12205	0.045647
11beta-Hydroxyandrosterone	-0.12074	0.22224
Valsartan	-0.11857	0.064684
2,8-quinolinediol	-0.1162	0.070321
Lagochilin	-0.11526	0.08773
Methylsuccinic acid	-0.11445	0.07075
4-oxododecanedioic acid	-0.1126	0.05758
Nimodipine	-0.11212	0.067212
2,3-dihydroxypropyl 12-methyltridecanoate	-0.11166	0.154208
Oleoyl-L-alpha-lysophosphatidic acid	-0.10832	0.19214
13-HOTrE	-0.10402	0.116225
Pyridoxamine	-0.10052	0.065219
Juglalin	-0.1003	0.084004
Argatroban	-0.099883	0.162885
2-Anisic acid	-0.098023	0.081074
Alfuzosin	-0.098011	0.141012
Shanzhiside methyl ester	-0.097226	0.071128
ONONETIN	-0.093763	0.026221
3,7-Epoxycaryophyllan-6-One	-0.091706	0.141012
1',2'-dihydro-2',6-dihydroxyrotenone	-0.09128	0.144438
O-geranylconiferyl alcohol	-0.08811	0.106388
(R)-baclofen	-0.087851	0.110441
Trehalose	-0.087655	0.08506
(5E,8Z)-4,7-dihydroxy-2-methyl-2,3,4,7-tetrahydrooxecin-10-one	-0.08702	0.08669
4-Oxoproline	-0.086525	0.048964
2-Oxobutyric acid	-0.085366	0.07075
Deoxyuridine	-0.084082	0.111197
N-Acetylphenylalanine	-0.083875	0.043337
D-PANTOTHENIC ACID	-0.081623	0.039986
3,7-Epoxycaryophyllan-6-Ol	-0.081088	0.051445
11-dehydro Thromboxane B2	-0.076561	0.13473
Ala-Ile	-0.074351	0.043447
Perillartine	-0.073703	0.088853
3-DEHYDROSHIKIMATE	-0.073514	0.038902
3,8,9-trihydroxy-10-propyl-3,4,5,8,9,10-hexahydro-2H-oxecin-2-one	-0.072623	0.041045
N-(9-oxodecyl)acetamide	-0.069655	0.067197
Mycophenolic acid	-0.069561	0.037366
16-Heptadecyne-1,2,4-triol	-0.066462	0.057189
Gibberellin A4	-0.063079	0.153459
Imidazolelactic acid	-0.061616	0.033577
Desoxycortone	-0.06115	0.029239
Tyrosylalanine	-0.057063	0.059036
tetradec-5-ynoic acid	-0.056123	0.08506
(+/-)8(9)-DiHET	-0.055671	0.062181
PUTRESCINE DIHYDROCHLORIDE	-0.052273	0.023361
LysoPhosphatidylcholine	-0.051241	0.020962
12a-HYDROXY-5-DEOXYDEHYDROMUNDUSERONE	-0.050886	0.033103
Dopamine	-0.050297	0.043447
dehydroabietic acid	-0.047134	0.049309
Cytidine	-0.046793	0.065648
salicin	-0.045292	0.031881
Roxatidine acetate HCl	-0.045132	0.024724
9-HpOTrE	-0.044471	0.023123
Milbemectin A4	-0.04277	0.020406
Azaserine	-0.041433	0.027779
Difucol Hexamethyl Ether	-0.040462	0.038845
5-METHYLCYTOSINE HYDROCLORIDE	-0.040109	0.050444
DL-Homoserine	-0.036119	0.041546
(5S)-5-hydroxy-1,7-diphenylheptan-3-one	-0.03435	0.013206
DL-beta-Leucine	-0.033293	0.008725
Zeatin	-0.033276	0.03036
N-Benzylformamide	-0.032809	0.020406
aloesin	-0.031514	0.013761
Kawain	-0.030831	0.018453
20-Hydroxy-(5Z,8Z,11Z,14Z)-eicosatetraenoic acid	-0.029721	0.017733
4-tert-Octylphenol	-0.026436	0.060226
2',4',6'-Trihydroxydihydrochalcone	-0.024759	0.013918
3,4-Dimethylbenzoic acid	-0.022925	0.006674
Isotretinoin	-0.020454	0.017982
4'-Methoxyacetophenone	-0.020027	0.009439
Triptophenolide	-0.01944	0.009337
Diethyloxalpropionate	-0.017028	0.008827
Benzyl cinnamate	-0.010475	0.004887
Sinapyl alcohol	-0.010397	0.007477
1,2Alpha-Epoxydeacetoxydihydrogedunin	-0.0042	0.006674
Strophanthidin	-0.003737	0.003808
ANETHOLE	-0.0011685	0.001257
Acebutolol	-0.00055457	0.000978
Ramipril	0.0025966	0.001257
Prostaglandin F2alpha 1-11-lactone	0.003066	0.004211
(7R,8R)-7,8-dihydroxy-3,5,7-trimethyl-8H-isochromen-6-one	0.0039529	0.004887
Atorvastatin	0.0080117	0.011454
Trachelanthine	0.010101	0.005973
Forskolin	0.01193	0.008827
17alpha-Ethynylestradiol	0.012726	0.009439
3-[(1-Carboxyvinyl)oxy]benzoic acid	0.013877	0.004887
1-Methylguanine	0.016488	0.008712
Thiamine	0.018151	0.010394
2-(2-oxo-8,9-dihydrofuro[2,3-h]chromen-8-yl)propan-2-yl acetate	0.020164	0.006674
Catechol	0.021975	0.010394
(+/-)13-HpODE	0.022161	0.010394
Taurocholic acid	0.022728	0.005758
Monobenzyl phthalate	0.023514	0.014933
N-Acetylmannosamine	0.025085	0.015311
DL-Coniine	0.028085	0.010844
Oleoyl sarcosine	0.028657	0.014452
MONO-METHYL GLUTARATE	0.031854	0.02641
2-Methyl-S-benzothiazole	0.032146	0.023361
2,3-dinor-8-iso Prostaglandin F2?	0.032956	0.032813
Ergosterol Acetate	0.034067	0.043308
(S)-Equol	0.034461	0.023705
Dronedarone	0.036466	0.016811
Benzyl Isothiocyanate	0.03731	0.034511
alpha,alpha-Trehalose	0.038726	0.019011
3-hydroxy-C4-homoserine lactone	0.043658	0.019837
N-Acetylmuramic Acid	0.046504	0.018612
4-Methylcatechol	0.046847	0.010875
Tretinoin	0.046921	0.026369
NALPHA-ACETYL-L-LYSINE	0.049413	0.026277
8-Oxo-2-deoxyadenosine	0.050249	0.023361
Pyridoxal	0.050685	0.059036
D-Glucosamine	0.051182	0.059479
3-Ureidopropionic acid	0.051791	0.020233
Monolaurin	0.054214	0.054349
5,6-DIHYDROURACIL	0.054615	0.023361
cyclopenin	0.055899	0.023361
coniferin	0.060612	0.043337
13-HOTrE(r)	0.062378	0.034511
Adenosine 5'-monophosphate	0.063026	0.030868
3-GluA Soyasapogenol B	0.066255	0.031447
Deoxycholic Acid	0.067836	0.033
O-7460	0.06901	0.066442
Hydroxyprogesterone	0.070436	0.077446
2'-O-Methylguanosine	0.070639	0.05919
N-Acetylaspartic acid	0.071541	0.025309
5,10-dimethoxy-2,2-dimethylpyrano[3,2-g]chromen-8-one	0.072851	0.025811
2-(2-amino-3-methylbutanamido)-3-phenylpropanoic acid	0.07462	0.059484
7,8-dimethylalloxazine (lumichrome)	0.079873	0.029239
Gibberellin A7	0.079886	0.027256
feruloyltyramine	0.083569	0.029239
15-OxoEDE	0.08349	0.12782
(12Z)-9,10,11-trihydroxyoctadec-12-enoic acid	0.089592	0.043956
Choline	0.090776	0.033577
N-Oleoyl-Phenylalanine	0.091215	0.057694
PHOSPHO(ENOL)PYRUVIC ACID	0.091594	0.044274
5-Aminonaphthalene-2-sulfonic acid	0.094104	0.064684
trans,trans-2,4-Heptadienal	0.095163	0.067197
2-Mercaptobenzothiazole	0.095278	0.141174
17?-Estradiol	0.095374	0.043447
Benazepril	0.095479	0.038902
Nootkatone	0.095715	0.067816
N-ACETYLNEURAMINATE	0.096145	0.060012
(+/-)12(13)-DiHOME	0.096809	0.114486
Metolachlor OXA	0.097383	0.034352
Arnicolide D	0.10003	0.060166
alpha-Lactose	0.10147	0.042067
1-Chlorobenzotriazole	0.10163	0.074817
Atractylenolide III	0.10181	0.065648
Genipin	0.10239	0.053661
Mandelic Acid	0.10541	0.092223
D-Glucose 6-phosphate	0.10904	0.01805
delta7-Dafachronic acid	0.11095	0.075654
Threonine	0.11342	0.09159
3-HYDROXY-4-(SUCCIN-2-YL)-CARYOLANE delta-LACTONE	0.11454	0.073946
Valganciclovir	0.11491	0.110441
Picrotin	0.11885	0.073827
Oleamide	0.1195	0.065633
Piperonylic Acid	0.1199	0.069963
7-Methylguanine	0.12239	0.111731
Erucic acid	0.12244	0.061821
Phosphatidylinositol 16:0-18:1	0.12342	0.016793
Allantoin	0.12362	0.14133
Di-n-butyl phthalate	0.12427	0.17499
Benidipine	0.12518	0.110441
4,6,8-trihydroxy-7-methoxy-3-methyl-3,4-dihydroisochromen-1-one	0.1289	0.03036
Epinephrine	0.12992	0.098678
Valsartan metabolite	0.12988	0.094458
4-Phenylbutyric acid	0.1312	0.194689
Gardneramine	0.13336	0.037531
Riboflavin	0.13614	0.12845
(+/-)15-HETE	0.14437	0.043308
13,14-Dihydro-15-keto Prostaglandin A2	0.14731	0.092223
Hinokitiol	0.15058	0.135851
Zeranol	0.15102	0.073946
Hematein	0.15417	0.039482
3-(1,2-dihydroxypropyl)-1,6,8-trihydroxyanthracene-9,10-dione	0.15484	0.05265
Piceatannol	0.15765	0.180976
Eupatilin	0.15841	0.053661
aurapten	0.15958	0.195697
(+/-)-Cannabichromeorcin	0.16015	0.199386
CYCLOSERINE	0.16013	0.150445
lenticin	0.16288	0.062979
Glutamine (D)	0.16542	0.053661
PHOSPHOCHOLINE	0.17036	0.278989
Orotic acid	0.17083	0.07075
GLYCOCHENODEOXYCHOLIC ACID	0.17197	0.115007
Caprylic acid	0.17237	0.195731
(3Z,5E)-4-hydroxy-6-(4-hydroxyphenyl)hexa-3,5-dien-2-one	0.17487	0.106388
Methylgallate	0.17741	0.032157
13Z,16Z-Docosadienoic Acid	0.18039	0.127506
4-PYRIDOXATE	0.18081	0.061821
Kinetin	0.18151	0.079981
beta-Estradiol-17beta-glucuronide	0.18502	0.214627
Cetraxate	0.18567	0.096785
1-Methyladenine	0.18676	0.116197
Carvedilol	0.18733	0.155287
Lignoceric acid	0.1884	0.193874
3-Hydroxytyramine	0.1895	0.221422
Medicagenic acid	0.19109	0.200336
9-Oxo-10(E),12(E)-octadecadienoic acid	0.19224	0.133169
Gibberellic acid	0.19418	0.090022
3(2'-Chlorophenyl)-7-hydroxy-4-phenylcoumarin	0.19486	0.114933
1-AMINOCYCLOPROPANE-1-CARBOXYLATE	0.19598	0.338168
methyl 2-benzamido-3-phenylpropanoate	0.19665	0.10139
Valaciclovir	0.19885	0.176356
Glycyl-L-leucine	0.20388	0.135851
methyl 2-(2,6-dihydroxy-4-methylbenzoyl)-3,5-dimethoxybenzoate	0.20405	0.194112
5-Hydroxytryptophan	0.20508	0.103441
Cotarnine Chloride	0.20702	0.254519
1,2-Propanediol	0.2081	0.187809
5-hydroxy-3,7-dimethoxy-2-(4-methoxyphenyl)-4H-chromen-4-one	0.20939	0.138974
Pygenic acid A b	0.21309	0.10445
(+/-)-Abscisic acid	0.21495	0.115573
Salidroside	0.21546	0.07075
Fusaproliferin	0.21572	0.138974
2-Keto-4-methylthiobutyric acid	0.218	0.074693
Anthranilic acid	0.22537	0.158747
Glycylproline	0.22752	0.180417
Chloridazone-methyl-desphenyl	0.22903	0.311429
Xanthine	0.2292	0.164005
[1-hydroxy-1-(4-methoxyphenyl)propan-2-yl] 4-methoxybenzoate	0.22985	0.240317
Cannabidiolic acid	0.23228	0.108424
3-Hydroxydecanoic acid	0.23285	0.315173
Hexanoylglycine	0.23428	0.161989
Upsilon-Aminobutyric acid (GABA)	0.23508	0.254519
Neotame	0.23647	0.310833
DL-beta-Hydroxybutyric acid	0.24057	0.114933
(5E)-2-heptyl-3,4,7-trihydroxy-2,3,4,7,8,9-hexahydrooxecin-10-one	0.24208	0.227019
skimmin	0.24408	0.21477
Cholecalciferol	0.24885	0.312641
Deoxysappanone B 7,3'-Dimethyl Ether	0.25425	0.221885
Gedunol	0.25562	0.100957
Trolox	0.25641	0.285059
Theanine	0.25662	0.170169
Phosphatidylethanolamine lyso alkenyl 18:0	0.25969	0.315173
Phosphatidylethanolamine lyso 16:0	0.26003	0.248937
3-Amino-Beta-Pinene	0.26016	0.409571
Epoxy (4,5Alpha)-4,5-Dihydrosantonin	0.26057	0.227282
kaempferol 7-neohesperidoside	0.2615	0.085525
norlichexanthone	0.262	0.297966
Betulinic acid	0.26949	0.242536
Equol	0.27092	0.151023
Hypoxanthine	0.27484	0.19776
Eseroline Fumarate	0.27798	0.170954
Gitoxigenin Diacetate	0.27794	0.230763
Dimethachlor OXA	0.28008	0.23185
Beauverolide I	0.28084	0.314097
N,N-Diethylethanolamine	0.28534	0.085028
6,7,3',4'-Tetrahydroxyflavanone	0.2859	0.097578
Cinnamic acid	0.28834	0.336742
Seneciphyllin	0.28995	0.300492
DL-Alanine	0.2901	0.404526
Indole-3-pyruvic acid	0.29112	0.166866
3,5-Dimethoxybenzoic acid	0.29206	0.13041
D-Sedoheptulose 7-phosphate	0.29223	0.04947
Mappain	0.29299	0.420834
Lincomycin	0.2942	0.345438
Estriol	0.29527	0.365221
2-(3-hydroxy-5-methoxyphenoxy)-6-(hydroxymethyl)oxane-3,4,5-triol	0.29704	0.177616
3-hydroxy-2-octylpentanedioic acid	0.29729	0.247314
DEOXYCYTIDINE	0.30036	0.181933
Salvinorin A	0.30102	0.280321
2'-Deoxyuridine-5-monophosphate	0.30245	0.2229
L-Norleucine	0.30737	0.180417
Andrastin D	0.30809	0.831679
DL-4-Hydroxyphenyllactic acid	0.30833	0.162298
N-acetyl-O-methyltyrosine	0.31014	0.138974
4',5,7-trihydroxy-3,6-dimethoxyflavone	0.31106	0.222175
Uric acid	0.31516	0.242763
Suberic acid	0.31993	0.294658
3,4-Dihydroxyphenylacetic acid	0.32051	0.24133
Cafestol	0.32598	0.579945
Mimosine	0.32625	0.20193
Avocadyne Acetate	0.32629	0.293188
1-(2,4-dihydroxyphenyl)-2-(3,5-dimethoxyphenyl)propan-1-one	0.33005	0.345708
N-Acetylornithine	0.33029	0.221046
Alpha-Hydroxydeoxycholic Acid	0.33334	0.34348
Erythronolactone	0.33654	0.500066
Hematoxylin	0.33885	0.300934
Nicotinic acid	0.33883	0.397387
2'-O-Methyluridine	0.3417	0.380834
L-kynurenine	0.34302	0.36637
N-Acetyl-DL-glutamic acid	0.3442	0.317656
Methyl Deoxycholate	0.34904	0.464124
Oleic acid	0.35284	0.256718
6-benzyl-4-oxo-1,4-dihydropyridine-3-carboxamide	0.36036	0.475968
1-(2-Chlorophenyl)piperazine (o-CPP)	0.36368	0.249052
Bufalin	0.36846	0.323224
Glimepiride	0.36924	0.160126
Cetirizine N-Oxide	0.3696	0.136576
rhein	0.37057	0.406116
Caffeic acid	0.37992	0.279923
Nervonic acid	0.37997	0.330999
N-(2,5-dioxocyclopentyl)acetamide	0.38255	0.29701
1H-Benzotriazole-5-carboxylic acid	0.38729	0.345371
Citrulline	0.39473	0.280321
2,6-Dihydroxy-4-Methoxytoluene	0.39487	0.292702
4,5-dihydroxy-3-propylcyclopent-2-en-1-one	0.39491	0.432915
Calcitriol	0.39766	0.539448
2,3-Diaminopropionic acid	0.3987	0.360743
4-Hydroxymandelonitrile	0.39906	0.218431
Ecgonine	0.39942	0.382832
N8-Acetylspermidine	0.4004	0.264713
4-deoxyphloridzin	0.40075	0.07795
Dimethachlor ESA	0.40227	0.145943
Cannabichromevarin	0.40567	0.365221
Kynurenic acid	0.40759	0.13473
DL-3,4-Dihydroxymandelic acid	0.41102	0.065633
5alpha-Dihydrotestosterone	0.41781	0.667582
Hexadecanamide	0.41782	0.265808
Salsolidine	0.43123	0.341092
Bialaphos	0.43419	0.381544
4-Hydroxybenzaldehyde	0.44063	0.464086
4,6-dinitro-o-cresol	0.44248	0.245476
Methyl Jasmonate	0.44436	0.432033
Spermidine	0.44565	0.10139
Emetine	0.44698	0.114933
Ursocholanic Acid	0.44921	0.535361
8-(3-methoxy-2-(methoxycarbonyl)phenyl)octanoic acid	0.45693	0.381272
Tricosanoic acid	0.45787	0.309405
santin	0.4581	0.345371
18-beta-Glycyrrhetinic acid	0.45828	0.5018
4-Hydroxyphenylpyruvic acid	0.45839	0.241512
2-decyl-3-hydroxypentanedioic acid	0.45994	0.38051
Ornithine	0.46483	0.397387
4-hydroxy-8-methoxy-5-methyl-3-(3-methylbut-2-enyl)chromen-2-one	0.47409	0.469275
3,4-Dihydroxy-L-phenylalanine	0.475	0.438493
N-Acetyl-L-methionine	0.47756	0.239103
(+)-ar-Turmerone	0.47897	0.425714
Linoleoyl Ethanolamide	0.48144	0.420834
Levulinic acid	0.48743	0.222175
Quercetin	0.48799	0.282438
Meglutol	0.48871	0.669221
Prolylglycine	0.49154	0.313668
7-Hydroxy-4-methylcoumarin	0.50388	0.56002
isotaxiresinol	0.5093	0.34348
Alanine	0.51166	0.356952
D-(+)-Proline	0.5118	0.345438
N-Acetyldopamine	0.51364	0.147051
4-Methyl-2-oxovaleric Acid	0.51534	0.233989
Putrescine	0.52762	0.222175
N-ACETYL-DL-METHIONINE	0.53205	0.268371
5-{8(Z),11(Z)-pentadecadienyl}resorcinol	0.53249	0.397387
5-[(Z)-12-(3,5-dihydroxyphenyl)dodec-8-enyl]benzene-1,3-diol	0.54083	0.337242
afzelechin	0.54135	0.667582
L-Lysine	0.54338	0.347986
1,7-bis(4-hydroxyphenyl)heptan-3-one	0.54651	0.322649
Phosphatidylethanolamine lyso 20:0	0.54702	0.287325
L-Methionine sulfoxide	0.55001	0.422531
Phosphatidylethanolamine lyso 17:0	0.5507	0.352382
(2E,4E,12Z)-N-(2-methylpropyl)octadeca-2,4,12-trienamide	0.55396	0.218546
(5E)-3,4,9-trihydroxy-2-propyl-2,3,4,7,8,9-hexahydrooxecin-10-one	0.55469	0.937681
3-Hydroxypicolinic acid	0.55511	0.397387
Sodium Tetradecyl Sulfate	0.55834	0.365442
Aflatoxin G2	0.55994	0.323508
Phenylpyruvic acid	0.56483	0.235458
Phosphatidylethanolamine 18:2-18:2	0.56889	0.38344
Lithocholic Acid	0.5758	0.432915
3-Deoxycaryoptinol	0.57721	0.533666
(E)-2-decylpent-2-enedioic acid	0.58187	0.490018
2-hydroxy-6-[(8Z,11Z)-pentadeca-8,11,14-trien-1-yl]benzoic acid	0.5822	0.400357
2-O-Methyladenosine	0.58227	0.461841
Captopril	0.5872	0.709031
1,2-dihydroxyheptadec-16-en-4-yl acetate	0.58829	0.36213
COLFORSIN	0.58841	0.211415
N-Acetyl-D-galactosamine 4-sulfate	0.59047	0.245476
abscisic acid	0.59062	0.508526
7-Methylsulfenylheptyl isothiocyanate	0.60053	0.762582
Decanoic acid	0.6009	0.397387
3,4,5-trimethoxycinnamic acid	0.60794	0.525769
sesamin	0.61887	0.607725
Ethyl myristate	0.62058	0.863977
Progesterone	0.62189	1.12429
Oleoyl ethanolamide	0.62289	0.537392
1-Methylxanthine	0.62612	0.545765
4-Methylphenol	0.62682	0.256718
1-Lauroyl-2-Hydroxy-sn-Glycero-3-Phosphocholine	0.63462	0.282496
13-KODE	0.63515	0.958528
2-Methoxyestrone	0.63564	0.415657
N-ALPHA-ACETYL-L-ASPARAGINE	0.64767	0.420491
N-Acetylserotonin	0.65393	0.345371
2-OXOADIPATE	0.65735	0.189183
Cholest-4,6-Dien-3-One	0.65932	0.54757
cis-5,8,11,14,17-Eicosapentaenoic acid	0.66103	0.897223
11-Deoxy prostaglandin F2beta	0.66481	0.553106
alpha-Linolenoyl ethanolamide	0.67248	0.769117
Glycyl-L-proline	0.67925	0.461841
eudesmin	0.68056	0.316935
1,4-Cyclohexanedicarboxylic acid	0.68557	0.464061
2-acetoxy-6-pentadecylbenzoic acid	0.68883	0.286249
Lorazepam	0.69085	0.427907
9-hydroxy-10,12-octadecadienoic acid	0.69277	0.527287
Nandrolone glucuronide	0.69413	0.347154
Gly-Tyr-Ala	0.69574	0.307417
Phosphatidylethanolamine lyso alkenyl 16:0	0.69765	0.728298
DL-alpha,epsilon-Diaminopimelic acid	0.69873	0.527287
N-Methylhistamine	0.69949	0.23185
Arachidonic acid	0.70683	0.834459
Kanakugiol	0.70926	0.609471
LITHOCHOL-11-ENIC ACID	0.71109	0.358546
L-(+)-Lysine	0.72771	0.390288
Fluvoxamine maleate	0.73249	0.448672
Flavin mononucleotide (FMN)	0.73789	0.419075
p-Benzoquinone	0.75389	0.923068
Valsartan acid	0.76077	0.913676
terpestacin	0.76241	0.709031
4-AMINOBUTANOATE	0.76514	0.474657
Docosatetraenoic acid	0.76968	0.811775
Kanosamine	0.77781	0.29118
TRIGONELLINE	0.78026	1.2176
Butylparaben	0.79253	1.21709
Hecogenin	0.79431	1.45425
(1S,3R,4S,5R)-1,3,4,5-tetrahydroxycyclohexane-1-carboxylic acid	0.79538	0.332342
Quebrachitol	0.80076	0.481763
octadec-9-ynoic acid	0.80596	1.13661
Coumafuryl	0.82236	0.695186
Sinapoyl aldehyde	0.82634	0.475968
Palmitoleic acid	0.82756	0.833274
3-Gal(1-2)GluA Soyasapogenol B	0.82861	0.336111
16-Hydroxyhexadecanoic acid	0.83066	0.529398
8-Isoprostaglandin F1beta	0.83358	0.272792
GLYCOCHOLATE	0.83633	0.247982
Cholic acid	0.83875	0.187809
(5R)-5-hydroxy-1-(4-hydroxy-3-methoxyphenyl)tetradecan-3-one	0.84851	0.464124
Sulfocholic acid	0.85197	0.231591
Phosphatidylethanolamine lyso alkenyl 18:1	0.85309	0.858237
icos-19-ene-1,2,4-triol	0.85457	0.850842
Oleic	0.85722	0.871052
5-Hydroxy-2',4',7,8-Tetramethoxyflavone	0.8735	0.558179
Aldosterone	0.87471	0.397181
Cucurbitacin I	0.88687	0.20193
L(+/-)-Alliin	0.88937	0.950085
Nicotinoylglycine	0.89526	0.205986
DIGOXIGENIN	0.89731	1.06232
Medroxyprogesterone	0.89816	0.518643
7-HDoHE	0.899	1.0328
1-(2,3-dibenzimidazol-2-ylpropyl)-2-methoxybenzene	0.90547	0.673111
Indole-3-carboxaldehyde	0.90811	0.5752
Chol-11-Enic Acid	0.9101	0.447247
Cymarin	0.91062	0.844027
Cymarine	0.91901	0.45942
1,3-Dideacetyl-7-Deacetoxy-7-Oxokhivorin	0.92855	0.511477
Docosahexaenoyl Ethanolamide	0.92897	0.671111
(4-chloro-2-methylphenoxy)acetic acid	0.92908	0.397387
6-Hydroxynicotinic acid	0.94119	1.044
cirsimaritin	0.9435	0.475968
terrein	0.94757	0.520036
Prolylleucine	0.95627	0.345371
7-Deacetylkhivorin	0.95806	0.366319
4-Hydroxy-6-methyl-2-pyrone	0.96243	0.393694
2-Oxindole	0.96721	0.494552
2-Arachidonoyl glycerol	0.97232	0.481763
Palmitoylcarnitine	0.97892	0.475228
11(Z),14(Z)-Eicosadienoic acid	0.98011	0.538096
3-(8-hydroxyoctyl)phenol	0.98529	0.691585
Benzene-1,2,4-triol	0.9872	0.486449
N-Oleoyl Dopamine	1.0062	0.437362
Docosahexaenoic acid	1.0096	1.45425
4'-Hydroxy-5,7-dimethoxyflavanone	1.0119	0.777466
Primidone (Mysoline)	1.0138	0.385219
4-Chlorophenol	1.0156	0.440596
Docosatrienoic acid	1.0318	0.466342
9,10-DiHOME	1.0345	0.691585
(9cis)-Retinal	1.0475	2.10382
Tridecylic acid	1.0555	0.843784
Glycocholic acid	1.0678	0.433669
Benzoic acid	1.0692	0.571687
Leucylproline	1.0702	0.545292
Anandamide (AEA)	1.0775	1.12429
bilobol	1.1013	0.745863
Idebenone	1.1024	0.422497
Beta-Peltatin	1.1148	0.261544
Quinic acid	1.1218	2.26784
1-(3,4-dihydroxyphenyl)-7-(4-hydroxyphenyl)heptan-3-one	1.1304	0.264713
N-Acetyl-alpha-D-glucosamine	1.1412	0.709364
8Z,11Z,14Z-Eicosatrienoic acid	1.155	0.851984
Docosahexanoic acid	1.1822	1.29845
Phosphatidylethanolamine lyso 20:3	1.1838	0.738452
Rhodinyl Acetate	1.1865	0.585528
Laudanosine	1.1905	0.429562
Prolylyphenylalanine	1.2134	0.83538
Galacturonic acid	1.2173	0.366734
2-(6-hydroxyhexyl)-3-methylidenebutanedioic acid	1.219	1.91396
beta-Estradiol	1.2352	0.661404
L-Isoleucine	1.2424	0.627751
(1E)-1,7-bis(4-hydroxyphenyl)hept-1-en-3-one	1.2592	0.617983
N-Oleyl-Leucine	1.2996	0.508694
L-Cystine	1.3222	0.765129
bisdethiobis(methylthio)gliotoxin	1.324	0.611437
3-Methylglutaric acid	1.3276	0.256718
Bestatin	1.3653	0.972854
osajin	1.3752	2.20988
Coproporphyrin I	1.376	1.20623
Hippuric acid	1.4071	0.334851
Secoisolariciresinol	1.437	0.977242
Karakoline	1.4419	0.83538
3-Dehydrocholic acid	1.4464	0.304431
(+/-)19(20)-DiHDPA	1.4803	0.654685
Glycitein	1.4912	0.510548
trans-10-Heptadecenoic Acid	1.4973	1.46806
Lovastatin	1.5061	0.287325
2-Hydroxyphenylalanine	1.5259	0.913676
osthol	1.5425	0.843784
Asiaticoside	1.5519	0.262895
Sphingosine (d18:1)	1.555	0.993235
2-(3-Hydroxycyclohexyl)-5-(2-methyl-2-octanyl)phenol	1.5617	1.35669
Pentadecanoic acid	1.5652	1.06773
Tyramine	1.5825	0.977242
Prostaglandin F1alpha	1.5859	0.318307
5,7-dihydroxy-4-(4-methoxyphenyl)-3,4-dihydrochromen-2-one	1.6016	0.721109
Cyclo-prolylglycine	1.613	0.648088
8-Hydroxyquinoline	1.6172	0.569167
lamalbid	1.638	1.61346
CRUSTECDYSONE	1.653	0.685459
Leucylleucyltyrosine	1.6679	0.623405
salviaflaside	1.684	1.10393
Malformin A2	1.6877	0.611792
Amisulpride N-Oxide	1.695	1.08376
Prostaglandin K2	1.7101	0.639217
Phosphatidylethanolamine lyso 22:6	1.7164	1.02065
N-Acetylsphingosine	1.7565	0.762582
S-HEXYL-GLUTATHIONE	1.8112	0.381544
Isoamylamine	1.8118	0.368292
2,4-bis(3-methylbut-2-enyl)-5-pentylbenzene-1,3-diol	1.8408	0.583476
Phosphatidylethanolamine lyso 18:1	1.8422	0.671845
Physostigmine	1.8537	0.527287
Cochlioquinone A	1.8874	0.765129
Phenyl-beta-glucopyranoside	1.9047	2.41436
Dihydro-4,4-dimethyl-2,3-furandione	1.9085	0.50579
[1-(3,5-dihydroxyphenyl)-12-hydroxytridecan-2-yl] acetate	1.909	0.944392
rhodioloside	1.9277	0.639463
Methylimidazoleacetic acid	1.9598	1.28912
Naringenin	1.9613	0.609471
2-hydroxy-6-pentadecylbenzoic acid	2.0605	0.958528
1-O-b-D-glucopyranosyl sinapate	2.0802	0.709031
2,4,5-trimethoxybenzoic acid	2.0939	1.35669
Biotin	2.2353	0.307417
Phosphatidylethanolamine lyso 20:4	2.3122	1.26261
methyl palmitoleate	2.3164	0.46169
Taurodeoxycholic Acid (sodium salt)	2.3221	1.26196
4-methoxy-6-(prop-2-en-1-yl)-2H-1,3-benzodioxole	2.4516	0.946537
N-acetyl-2-phenylethylamine	2.4733	0.323224
5,6-Dihydroxy-3',4'-dimethoxyflavanone	2.4857	0.60873
Heptadecanoic acid	2.5009	1.34666
PS(18:0/17,18-EpETE)	2.5483	0.83538
(R)-2-hydroxystearic acid	2.7006	1.1312
trans-4-Phenyl-4-piperidinocyclohexanol	2.7024	0.537392
Acetophenone	2.7248	0.508526
17alpha-Hydroxyprogesterone	2.7368	0.729834
Resolvin E1	2.7639	0.913676
Cholest-4-en-3-one	2.9516	0.864899
alpha-TOCHOPHERYL ACETATE	2.9746	1.3926
Phosphatidylinositol 16:0-18:2	3.1988	1.0892
PS(18:1/9-HODE)	3.2183	0.881603
4-Methyl-5-thiazoleethanol	3.3807	2.15472
methyl 3-(3,4-dihydroxy-5-phenyloxolan-2-yl)-3-hydroxypropanoate	3.4057	0.278437
trans-Petroselinic Acid	3.7129	0.978563
6-Methylquinoline	3.7881	0.444954
Biliverdin	4.0062	1.80883
(2E,4E)-N-[2-(4-hydroxyphenyl)ethyl]dodeca-2,4-dienamide	4.3583	3.66752

## Sheet: Table S4
Table S4. Differential changes and q-value of the metabolites between group N_Mlk and group N_Ctl in Figure 2A.
MS2.name	LOG_FOLDCHANGE	neglog_10(q-value)
N-cyano-N'-(1,1-dimethylpropyl)-N'-3-pyridinyl-guanidine	-6.6853	0.28115
Garcinolic Acid	-5.8472	0.384587
Dehydrocholic acid	-4.3197	0.278264
Melatonin	-4.1285	0.578659
barceloneic acid A	-4.0984	0.289197
Kanosamine	-3.7305	1.14698
Nifekalant	-3.4279	0.441207
1,3,6-trihydroxy-2-(3-methylbut-2-enyl)xanthen-9-one	-3.2004	0.980136
5-Methyluridine	-3.1693	1.28947
Pseudouridine	-3.1464	0.915138
Dichlorprop	-3.119	0.443059
Phloretin	-3.1179	1.06947
Daphnoretin	-3.0701	0.409995
Thymidine 5'-monophosphate	-2.9333	0.293077
3-Hydroxysebacic acid	-2.7959	0.253942
skullcapflavone II	-2.7954	0.84863
Deacetoxy-7-Oxogedunin	-2.7352	0.265448
D-Sedoheptulose 7-phosphate	-2.6951	0.525711
Inosine	-2.65	0.787759
N-Acetylanthranilic acid	-2.6085	0.336422
Emetine	-2.5592	1.08835
Scaposin	-2.5544	0.585261
lenticin	-2.4981	1.24867
Chrysin	-2.491	0.311571
Luteolin	-2.4669	0.973753
N-acetyl-2-phenylethylamine	-2.4469	0.528503
3-Indoxyl sulphate	-2.4319	0.439747
P-Toluenesulfonic acid	-2.3437	0.349178
Folinic acid	-2.2495	0.281872
5-Ethyl-2'-deoxyuridine	-2.2145	0.282821
1,4-Androstadiene-3,17-dione	-2.2092	1.65612
11(E)-Eicosenoic Acid	-2.2056	2.34847
L(-)-Pipecolinic acid	-2.166	0.933749
2'-Deoxycytidine 5'-monophosphate (dCMP)	-2.1604	0.350023
Prulaurasin	-2.1427	0.511901
7,8-dimethylalloxazine (lumichrome)	-2.1408	0.87173
2'-DEOXYURIDINE 5'-MONO-PHOS-PHATE	-2.1235	1.7986
2-(14,15-Epoxyeicosatrienoyl) glycerol	-2.0788	2.7911
Vanillin	-2.0646	0.631211
N-Formyl-L-Methionine	-2.0504	0.320717
N-Acetylhistamine	-2.0475	0.35162
Cinnamoylglycine	-2.045	0.289815
Propachlor ESA	-2.0305	1.03437
Rubone	-2.029	0.497764
Pygenic acid A b	-1.9878	0.996798
1-Myristoyl-2-hydroxy-sn-glycero-3-phosphate	-1.9852	0.834251
Aleuretic Acid	-1.9487	1.82953
Dimethachlor OXA	-1.9471	1.66378
M-Coumaric acid	-1.9368	1.94966
(3S,9aS)-3-benzyl-octahydro-1H-pyrido[1,2-a]pyrazin-1-one	-1.9226	1.28947
D-Glucose 6-phosphate	-1.8992	0.409236
Isoamylamine	-1.8858	0.383724
1,7-bis(4-hydroxyphenyl)heptane-3,5-diol	-1.8577	0.656769
Mannitol	-1.8552	0.30651
Meprednisone	-1.8455	0.244034
Putrescine	-1.8417	0.856049
Uridine	-1.8411	1.93
2'-Hydroxy-a-naphthoflavone	-1.7714	0.781937
3-(5-phenylthiophen-2-yl)prop-2-ynyl Acetate	-1.7711	2.42336
N-Acetyl-DL-tryptophan	-1.752	1.33583
Thiamine	-1.7496	1.66378
4-Toluic acid	-1.7493	1.34037
4-Aminohippuric acid	-1.7327	0.733745
O-Succinylhomoserine	-1.7244	0.899388
3,4-DIHYDROXYPHENYLACETATE	-1.7215	1.2247
Ethyl-beta-glucuronide	-1.7184	0.63425
1H-Isoindole-1,3(2H)-dione	-1.7172	0.877555
Asiatic acid	-1.7119	1.65612
10-Hydroxydecanoic acid	-1.71	0.281872
3-Hydroxyphenylacetic acid	-1.7097	1.42073
Guanosine	-1.7042	0.544181
Ursolic acid	-1.6865	1.27541
Histamine-trifluoromethyltoluide	-1.677	1.34447
3-oxo-C14 homoserine lactone	-1.6673	0.90382
Bisphenol S	-1.6495	0.395062
Irbesartan (Avapro)	-1.6426	0.71296
(4-chloro-2-methylphenoxy)acetic acid	-1.6362	0.553432
(+/-)-Abscisic acid	-1.6261	1.65612
Isohomovanillic acid	-1.6093	1.25471
8-acetamido-2-methyl-7-oxononanoic acid	-1.5957	0.308353
Catechin	-1.5887	0.713319
N-Acetyl-D-galactosamine 4-sulfate	-1.587	0.796124
DL-Dipalmitoylphosphatidylcholine	-1.5845	0.6902
Murocholic acid	-1.5822	0.909989
HIPPURATE	-1.5769	0.724343
Homovanillic acid	-1.5763	1.25023
Pipecolic acid	-1.5735	0.897189
2-(2-oxo-8,9-dihydrofuro[2,3-h]chromen-8-yl)propan-2-yl acetate	-1.5649	1.14663
Genistein	-1.5639	0.800986
Cytarabine	-1.5588	0.717695
2,3-Dideoxyuridine	-1.5522	2.289
Dihydrokaempferol	-1.5516	0.796124
4-Thiouridine	-1.5513	0.776946
N6-(DELTA2-ISOPENTENYL)-ADENINE	-1.5479	0.780861
N-ACETYL-DL-METHIONINE	-1.5414	1.04372
Triphenylphosphate	-1.5273	1.10872
Citrazinc acid	-1.5267	0.579549
ISOPALMITIC ACID	-1.5128	0.888771
4- Carboxyphenylglycine	-1.5079	0.909989
N-Acetyl-L-methionine	-1.4941	1.02491
Patulin	-1.4903	1.0966
phenylglucoside	-1.4869	1.36746
Syringic Acid	-1.4854	0.934308
4-Hydroxybenzenesulfonic acid	-1.4772	0.349178
3-[3-(beta-D-Glucopyranosyloxy)-2-hydroxyphenyl]propanoic acid	-1.4698	1.03645
Tyrosol	-1.4671	0.957464
3-oxo-C10-homoserine lactone	-1.4612	0.402217
Kynurenic acid	-1.4447	0.658111
feruloyltyramine	-1.437	0.56317
5-[(Z)-14-(3,5-dihydroxyphenyl)tetradec-10-enyl]benzene-1,3-diol	-1.4364	0.46266
Tagatose	-1.427	1.4196
3,6-bis[(1H-indol-3-yl)methyl]piperazine-2,5-dione	-1.3842	0.594107
6-Methylquinoline	-1.3811	0.314688
L-alpha-Phosphatidylethanolamine (Soy)	-1.3807	0.400161
Mimosine	-1.3791	1.64784
3-Hydroxymandelic acid	-1.3786	1.79415
N-Acetyl-D-alloisoleucine	-1.3778	1.1762
Paracetamol	-1.3765	0.655962
Perseitol	-1.3668	0.666251
Xylose	-1.3627	1.11089
Prolylleucine	-1.3607	0.445111
3-UREIDOPROPIONATE	-1.357	0.82019
Methyl-beta-galactopyranoside	-1.3533	0.496182
Equol	-1.3379	1.04875
Pantothenic acid	-1.3194	1.06815
Salvinorin B	-1.3175	1.09009
N-Acetylcysteine	-1.3154	0.40829
rosmarinic acid	-1.3029	0.397105
L-Cysteinesulfinic acid	-1.2952	0.94962
Phenylacetylglycine	-1.2923	0.29347
3-hydroxy-C8-homoserine lactone	-1.2748	0.28541
sulochrin	-1.2706	0.60806
Lumazine	-1.2702	0.892281
Dihydrogedunin	-1.2679	0.737051
Isobutyric acid	-1.2633	1.18564
Cryptotanshinone	-1.2587	0.574759
L-Ascorbic acid 2-sulfate	-1.2509	0.532436
2-Hydroxyhippuric acid	-1.2504	0.496114
O-SUCCINYL-L-HOMOSERINE	-1.2412	0.951325
CRUSTECDYSONE	-1.2374	0.803299
Parfumine	-1.2349	0.305447
Metaxalone	-1.2286	1.23737
Naringeninchalcone	-1.2259	0.738999
Ctrinin hydrate	-1.2218	1.67144
Leucylproline	-1.216	1.00495
Butabarbital	-1.205	0.720082
4-Hydroxy-2',4',6'-trimethoxychalcone	-1.2038	0.225395
Methylsuccinic acid	-1.2016	1.03437
Chrysanthemic Acid	-1.2015	1.18564
gamma-Glutamylleucine	-1.1962	0.420331
CHENODIOL	-1.1952	0.671947
Fluometuron	-1.1928	0.347183
Sinapic acid	-1.1872	0.335734
Derrusnin	-1.1834	1.54884
Mevalonic acid	-1.183	0.897189
adrenosterone	-1.1809	1.97359
Procaine	-1.1729	0.329374
DL-alpha-Aminocaprylic acid	-1.1549	0.985144
Phosphatidylinositol lyso 20:4	-1.1517	0.283254
Malonic acid	-1.151	0.282155
Flavin mononucleotide (FMN)	-1.1503	0.558902
DL-beta-Hydroxybutyric acid	-1.1401	0.87173
4-oxododecanedioic acid	-1.1399	0.925074
arctigenin	-1.1206	0.685438
Lupinine	-1.1193	0.925074
3-Deoxo-3Beta-Hydroxymexicanolide 16-Enol Ether	-1.1174	0.382622
Genipin	-1.1168	0.66833
3-Methoxyphenylacetic acid	-1.1092	1.57669
Tebufenozide	-1.1057	0.649461
2-Hydroxycinnamic acid	-1.1035	0.193732
N-Acetylputrescine	-1.1024	0.475994
Tetradecanedioic acid	-1.1017	1.11548
Sorbitol	-1.1006	0.256122
3-oxo-C8-homoserine lactone	-1.0993	0.302849
N-acetyl-O-methyltyrosine	-1.0991	0.60806
Phosphatidylethanolamine lyso 18:1	-1.0947	0.65187
Phloroglucinol	-1.0932	0.456665
raspberry ketone	-1.0869	0.934756
Prostaglandin A1 ethyl ester	-1.083	1.26344
Spermidine	-1.0755	0.354391
Porphobilinogen	-1.0748	0.508694
2'-Deoxyinosine-5'-monophosphate sodium salt	-1.0657	0.575249
Emodin	-1.0594	0.783755
3-hydroxy-2-octylpentanedioic acid	-1.0567	0.781937
Bufexamac	-1.0564	0.249314
(S)-Equol	-1.0543	1.06642
URSODIOL	-1.0363	1.14386
Pinoquercetin	-1.0342	0.55438
3,3-Dimethylglutaric acid	-1.0314	0.72545
Stearoyl ethanolamide	-1.0289	0.584676
Phosphatidylinositol lyso 18:0	-1.0202	0.426339
Nicotinuric acid	-1.0077	0.383724
Medicagenic acid	-1.0051	1.42191
3-[(Z)-heptadec-10-enyl]benzene-1,2-diol	-1.005	2.62333
3-Hydroxy-3-methylglutaric acid	-1.0035	1.3967
alpha-Aspartylphenylalanine	-0.99937	0.336563
L-Histidine	-0.98935	0.329226
N-Isobutyrylglycine	-0.985	0.275045
Itaconic acid	-0.98363	1.93479
Hematein	-0.98027	0.533785
7-Hydroxy-3-Methylflavone	-0.97686	0.411852
4-Hydroxymandelic acid	-0.97393	0.749044
Orotic acid	-0.97314	0.585127
8-Hydroxyquinoline	-0.9725	0.236033
Cyclo(proline-leucine)	-0.96875	0.948655
2-hydroxyquinoline	-0.95859	0.985144
Phosphatidylethanolamine lyso 20:3	-0.95629	0.510182
4-Hydroxymandelonitrile	-0.95614	0.834251
2-Methylglutaric acid	-0.95372	0.776946
2-methyl-2-(3-pentadecylphenoxy)propanoic acid	-0.94285	0.92245
GUANIDINOACETATE	-0.94225	0.33831
Maltitol	-0.94046	0.87173
Phenylalanine	-0.93751	0.464187
trans-Aconitic acid	-0.93553	0.535988
N6,N6,N6-Trimethyl-L-lysine	-0.93395	0.818814
kaempferol 7-neohesperidoside	-0.93012	0.474579
3-oxo-C4-homoserine lactone	-0.92442	1.11548
Nitazoxanide	-0.91998	1.14698
Lipoic acid reduced	-0.9104	1.32061
N-ACETYL-L-LEUCINE	-0.90433	0.201764
4,6-dinitro-o-cresol	-0.89279	0.650024
PILOCARPINE NITRATE	-0.89145	0.535287
Choline	-0.89068	0.400161
Isorhamnetin	-0.88907	0.539674
Asiaticoside	-0.88663	0.499119
1,5-Anhydro-D-glucitol	-0.88638	1.34037
L-PIPECOLIC ACID	-0.88277	0.941992
Betulinic acid	-0.88031	1.02491
2,4-dihydroxyheptadec-16-en-1-yl acetate	-0.87348	0.909989
(-)-Caryophyllene oxide	-0.87221	1.09017
Jasmonic acid	-0.86958	1.02491
7-HDoHE	-0.86211	0.800986
Theanine	-0.86145	1.08835
Indole-3-lactic acid	-0.85909	0.396704
D-PANTOTHENIC ACID	-0.85185	0.645911
aloesin	-0.85033	0.528972
albocycline	-0.84378	0.728809
Stavudine	-0.83647	0.957818
3-Hydroxyanthranilic acid	-0.83464	0.716857
3-O-acetylpadmatin	-0.83304	0.63425
Betulin	-0.83126	0.924672
N-Methylisoleucine	-0.82861	0.645143
Acetochlor ESA	-0.82251	0.969846
Cyclo-prolylglycine	-0.82226	0.391014
Tricin	-0.82174	0.574759
7,4'-DIMETHOXYISOFLAVONE	-0.82076	0.173375
Dodecanedioic acid	-0.81974	0.770497
8,15-DiHETE	-0.81759	1.14663
Phosphatidylinositol lyso 16:0	-0.81125	0.71442
5-Hydroxyindole-3-acetic acid	-0.81071	0.63425
Homopterocarpin	-0.80625	0.516142
Docosanoic Acid	-0.80517	0.55438
Benzylsuccinic acid	-0.80355	0.892281
(+/-)15-HETE	-0.80154	0.562059
Methioninesulfoxide	-0.79895	0.211422
afzelechin	-0.79816	0.909319
Enterodiol	-0.79609	0.658111
4-Chlorophenol	-0.79593	0.276733
geniposide	-0.79206	0.343643
cyclopenin	-0.78159	0.564394
2-Oxindole	-0.77792	0.360713
3-Gal(1-2)GluA Soyasapogenol B	-0.77694	0.447064
5-Aminonaphthalene-2-sulfonic acid	-0.77439	0.657439
Phthalic acid	-0.76955	1.34642
Asparagine	-0.76727	0.293504
N-Arachidonoyl dopamine	-0.76321	0.818814
2-QUINOLINECARBOXYLIC ACID	-0.75997	0.734357
Formononetin	-0.75926	0.343059
Vulpinic Acid	-0.75763	1.80774
Heneicosanoic acid	-0.75752	0.525274
2-acetoxy-6-pentadecylbenzoic acid	-0.75688	0.341254
4-Methylcatechol	-0.74986	0.219647
ASCORBIC ACID	-0.74871	0.77237
Secobarbital	-0.74676	0.216947
N4-Acetylsulfamethazine	-0.74312	0.842332
7-Hydroxy-4-methylcoumarin	-0.74044	0.856049
Gentisic acid	-0.73541	0.397625
Nimodipine	-0.73373	0.645143
(+/-)-Cannabichromeorcin	-0.73079	0.97939
N-Formylmethionine	-0.73018	0.753698
Corticosterone	-0.72944	1.11819
tetranor-12(R)-HETE	-0.7286	0.877555
Phosphatidylglyceride 18:2-22:6	-0.72477	0.449882
Phosphatidylethanolamine lyso 16:0	-0.72438	1.02491
3-(4-Hydroxyphenyl)-1-propanol	-0.71983	0.703137
Nicotinoylglycine	-0.71921	0.301317
Pyridoxine	-0.71751	0.818814
3-Genistein-8-C-glucoside	-0.70799	0.191472
2-Oxoglutaric acid	-0.70679	0.39652
N-Acetylornithine	-0.70634	0.646488
N-Acetylphenylalanine	-0.7032	0.647625
Gibberellic acid	-0.69868	0.3795
Quinolinic acid	-0.69834	0.593238
Phenothiazine	-0.69831	0.709565
2,3',4,6-Tetrahydroxybenzophenone	-0.69798	1.06815
Pimelic acid	-0.6948	0.936742
Tyrosine	-0.6948	0.882298
salicin	-0.69374	0.709053
5-{8(Z),11(Z)-pentadecadienyl}resorcinol	-0.68495	1.23721
Glycodeoxycholic Acid (hydrate)	-0.68414	0.354391
5-Demethylnobiletin	-0.684	0.553432
Lupulone	-0.68149	0.759675
Ergosterol Peroxide	-0.68082	0.568074
5-Aminosalicylic?acid	-0.67673	0.74309
1-(2,3-dibenzimidazol-2-ylpropyl)-2-methoxybenzene	-0.67633	0.666251
Coniferyl aldehyde	-0.67629	0.492684
N3,N4-Dimethyl-L-arginine	-0.67392	0.84206
Xanthurenic acid	-0.67202	0.334363
L-Threonic acid	-0.66957	0.660529
GENTAMICIN SULFATE	-0.6686	0.131638
Cholecalciferol	-0.6651	0.834251
Propentofylline	-0.66296	0.65738
Shikimic Acid	-0.66147	0.993021
N,N-Diethylethanolamine	-0.6602	0.278016
DL-Mandelic acid	-0.65885	0.392802
Flunixine	-0.65607	0.35207
Flecainide	-0.65571	0.268113
Mono(2-ethylhexyl) phthalate (MEHP)	-0.65472	0.925074
Hematoxylin	-0.65168	0.732382
Quebrachitol	-0.6514	0.400106
Thymidine	-0.65031	0.516156
3-Hydroxybutyric acid	-0.6463	0.449882
Gallocatechin	-0.64623	0.140952
Uridine monophosphate (UMP)	-0.642	0.417289
3-hydroxy-C4-homoserine lactone	-0.64033	0.907911
Desoxycortone	-0.64005	0.717695
3,4-Dimethylbenzoic acid	-0.63976	0.249607
L-GLUTAMINE	-0.63715	0.265232
Thymine	-0.63709	0.46266
Epoxy (4,5Alpha)-4,5-Dihydrosantonin	-0.63573	0.682814
Glycylproline	-0.63509	0.819788
2-Oxobutyric acid	-0.63188	0.84646
gamma-Glutamyltyrosine	-0.63115	0.297518
13-HpOTrE(r)	-0.63104	0.485731
DL-Tryptophan	-0.63046	0.347541
Salidroside	-0.63003	0.535108
DL-Arginine	-0.62966	0.300448
1,2-dihydroxyheptadec-16-yn-4-yl acetate	-0.62424	0.216039
Physostigmine	-0.62387	0.225877
LIGUSTILIDE	-0.62351	0.717423
Alanine	-0.61684	0.47915
Apigenin	-0.61412	0.267349
cis-Aconitic acid	-0.61407	0.527185
Primidone (Mysoline)	-0.60914	0.54236
Estrone	-0.60698	0.652885
3-Ureidopropionic acid	-0.60165	0.408323
D-(+)-Pyroglutamic Acid	-0.6013	0.858268
Riluzole	-0.60005	0.516142
6-Methylnicotinamide	-0.59462	0.33779
skimmin	-0.59233	0.658111
3-METHYLADENINE	-0.59179	0.449882
4-Pyridoxic acid	-0.59152	0.738999
Oleic acid	-0.58997	0.33779
Nootkatone	-0.58972	0.606952
N-Acetylalanine	-0.58678	0.462193
L-Alanyl-L-proline	-0.58619	0.87173
D-alpha-Hydroxyglutaric acid	-0.58454	0.666251
Norfenefrine	-0.58194	0.39421
2-methoxy-6-pentadecylbenzoic acid	-0.58186	0.645143
Phosphatidylinositol lyso 18:1	-0.57898	0.641437
D-Gluconic acid	-0.57807	0.522748
MONO-METHYL GLUTARATE	-0.57762	1.40657
Salvinorin A	-0.57646	0.540592
Juglalin	-0.57545	0.597326
Epigallocatechin	-0.5743	0.996109
trans-Cinnamic acid	-0.57355	0.535287
Hypoxanthine	-0.57061	0.429095
2',3'-Dideoxyinosine	-0.56876	0.30718
Kinetin	-0.56553	0.550923
Metolachlor OXA	-0.55951	0.253062
2'-O-Methyluridine	-0.55054	0.650684
2-(3-pentadecylphenoxy)acetic acid	-0.54366	0.924672
3-(4-Hydroxyphenyl)propionic acid	-0.54341	0.285318
L-Phenylalanine	-0.54081	0.628784
Alanyltyrosine	-0.53935	0.413694
(2R)-2-[(2R,5S)-5-[(2S)-2-hydroxybutyl]oxolan-2-yl]propanoic acid	-0.53844	0.597326
Mepacrine	-0.53688	0.360275
DL-Glutamine	-0.53579	0.578972
Dihydrothymine	-0.53484	0.436839
Adenosine	-0.53059	0.189384
2'-Deoxyinosine	-0.52841	0.449173
N-Acetyl-L-glutamine	-0.52802	0.297027
2-OXOADIPATE	-0.52556	0.408479
Catechol	-0.52422	0.532244
2-(3-Hydroxycyclohexyl)-5-(2-methyl-2-octanyl)phenol	-0.52296	0.3758
3-GluA Soyasapogenol B	-0.51693	0.325497
5-hydroxy-3,7-dimethoxy-2-(4-methoxyphenyl)-4H-chromen-4-one	-0.51667	0.318768
4-PYRIDOXATE	-0.51553	0.228009
Nicotinic acid	-0.51435	0.625032
13-HpOTrE	-0.51287	0.510351
Uracil	-0.5125	0.514903
Ochrephilone	-0.51221	0.658111
Glutamine (D)	-0.5121	0.190743
Phosphatidylethanolamine lyso 18:0	-0.5111	0.341912
Gedunol	-0.50722	0.236654
D-(+)-Malic acid	-0.50698	0.458321
LEVODOPA	-0.50648	0.539674
Upsilon-L-Glutamyl-L-glutamic acid	-0.50382	0.245018
13(S)-HOTrE	-0.50333	0.594978
5-(4-methyl-5-oxo-2H-furan-3-yl)pentanoic acid	-0.50313	0.717695
5,10-dimethoxy-2,2-dimethylpyrano[3,2-g]chromen-8-one	-0.50254	0.20276
N-ACETYL-L-ALANINE	-0.50183	0.202608
methyl orsellinate	-0.50069	0.338907
terrein	-0.49871	0.177309
Ribose	-0.49491	0.892281
3-O-methylfunicone	-0.49257	0.22101
15-OxoETE	-0.49178	0.779944
5-Hydroxy Diclofenac	-0.49135	1.05904
2-Hydroxy-3,4-Dimethoxybenzoic Acid	-0.49129	0.163492
GUAIAZULENE	-0.4885	0.682814
Glycine	-0.48512	0.608306
2,2-Bis(hydroxymethyl)propionic acid	-0.48504	0.295566
Phosphatidylethanolamine lyso 22:6	-0.48449	0.285318
Carylophyllene Oxide	-0.48312	0.400106
Picrotin	-0.48077	0.45473
3-Epilupeol	-0.47832	0.299123
Hexadecanedioic acid	-0.47699	0.501924
Tomelukast	-0.4767	0.510196
Suberic acid	-0.4748	0.39652
Phosphatidylethanolamine 18:2-18:2	-0.47352	0.433857
2,8-quinolinediol	-0.47328	0.346459
15-OxoEDE	-0.47263	0.822897
Pyruvic acid	-0.47186	0.46266
Piceatannol	-0.47144	0.46619
Marticin	-0.4711	0.565543
Abruquinone B	-0.46568	0.210666
Phosphatidylinositol 16:0-18:1	-0.46502	0.112833
Serine	-0.46432	0.84707
alpha-Linolenoyl ethanolamide	-0.46296	0.738999
5-O-methyllicoricidin	-0.46254	1.10655
Nor-9-carboxy-delta9-THC	-0.46153	0.24096
cis-5,8,11,14,17-Eicosapentaenoic acid	-0.45994	0.737051
Prolylyphenylalanine	-0.45951	0.328716
Trehalose	-0.45884	0.535108
3,4,5-trimethoxycinnamic acid	-0.45834	0.372696
3-Isochromanone	-0.45733	0.511901
monolinolein	-0.45617	0.286375
Taurine	-0.4542	0.217456
3,5-dihydroxydecanoic acid	-0.45288	0.612592
ADONITOL	-0.45258	0.487823
Fenhexamid	-0.45166	0.282637
3,4-Dimethoxycinnamic acid	-0.45141	0.265232
2,3-dinor Prostaglandin E1	-0.44732	0.65187
trans-3-Indoleacrylic acid	-0.44364	0.257432
5-HYDROXY-L-TRYPTOPHAN	-0.44209	0.33779
Gabapentin Related Compound E	-0.43686	0.732125
Aflatoxin G2	-0.43209	0.245002
(+/-)9-HpODE	-0.43167	0.46948
Cynaroside	-0.4313	0.321791
Creatinine	-0.42807	0.219229
2-(2-amino-3-methylbutanamido)-3-phenylpropanoic acid	-0.4272	0.47915
monoolein	-0.42569	0.569457
2-Hydroxyisovaleric acid	-0.41977	0.224739
Indole-3-carboxylic acid	-0.41776	0.392309
7-Hydroxymitragynine	-0.41683	0.56317
DL-3,4-Dihydroxymandelic acid	-0.40849	0.088576
2'-O-Methylinosine	-0.40648	0.271232
Proline-hydroxyproline	-0.40297	0.326896
1-Methylguanine	-0.40174	0.320581
p-Coumaraldehyde	-0.40161	0.433857
(+/-)13-HpODE	-0.40035	0.40976
(5Z)-3-aminonon-5-enoic acid	-0.40021	0.33112
6,7,3',4'-Tetrahydroxyflavanone	-0.39958	0.169354
(+/-)9(10)-DiHOME	-0.39737	0.509676
3-Hydroxydecanoic acid	-0.39616	0.447989
PHYSOSTIGMINE SALICYLATE	-0.38936	0.153793
L-Homocystine	-0.38807	0.401231
4-AMINOBUTANOATE	-0.38684	0.3758
Pyridoxal	-0.38453	0.599307
4-O-Methylphloracetophenone	-0.38444	0.208759
ethyl 2-(2-acetyl-3,5-dihydroxyphenyl)acetate	-0.38189	0.238207
O-ACETYL-L-CARNITINE	-0.38112	0.588347
Cetirizine	-0.3802	0.335057
5-HYDROXYINDOLEACETATE	-0.37896	0.222769
Nicotinamide	-0.37693	0.455362
Valsartan metabolite	-0.37505	0.31689
gamma-Glutamylmethionine	-0.37438	0.158922
1,4-dihydroxyheptadec-16-en-2-yl acetate	-0.37425	0.20593
3,8,9-trihydroxy-10-propyl-3,4,5,8,9,10-hexahydro-2H-oxecin-2-one	-0.37275	0.27133
Acetophenone	-0.37131	0.171862
Roquefortine C	-0.371	0.239442
Hydrocortisone	-0.37087	0.459921
Arachidic acid	-0.36985	0.295566
9-Oxo-10(E),12(E)-octadecadienoic acid	-0.36871	0.618849
5,6-DIHYDROURACIL	-0.36755	0.278354
Isosakuranin	-0.36453	0.232473
Coniferylaldehyde	-0.36149	0.249314
Sulfocholic acid	-0.35952	0.447587
6-benzyl-4-oxo-1,4-dihydropyridine-3-carboxamide	-0.35935	0.411863
Caryophyllene [T(-)]	-0.35767	0.193732
methyl 2-(2,6-dihydroxy-4-methylbenzoyl)-3,5-dimethoxybenzoate	-0.35547	0.339647
Diethyloxalpropionate	-0.3551	0.262632
4-Guanidinobutyric acid	-0.3545	0.124516
3,4-Dihydroxy-L-phenylalanine	-0.35358	0.225877
Cannabichromevarin	-0.35285	0.511943
Ferulic acid	-0.34848	0.308759
(12Z)-9,10,11-trihydroxyoctadec-12-enoic acid	-0.34822	0.312623
L(+/-)-Alliin	-0.34806	0.297475
Linoleic acid	-0.34764	0.957464
3-Hydroxytyramine	-0.34745	0.590101
Zeatin	-0.34736	0.361461
Phenylethyl 2-Glucoside	-0.34657	0.173757
Taurodeoxycholic Acid (sodium salt)	-0.34607	0.129713
D-Glucosamine	-0.34359	0.347406
7-Oxocholesterol	-0.33734	0.201764
picein	-0.33553	0.112946
N-Acetyl-L-tyrosine	-0.32968	0.171282
Sebacic acid	-0.32954	0.457934
PSEUDO-ANISATIN	-0.32744	0.451746
16-Heptadecyne-1,2,4-triol	-0.32657	0.472022
1,2-dihydroxyheptadec-16-en-4-yl acetate	-0.3255	0.318551
Histamine	-0.32124	0.0604758
N-Acetylserotonin	-0.31764	0.229133
4,6,8-trihydroxy-7-methoxy-3-methyl-3,4-dihydroisochromen-1-one	-0.31678	0.105031
2'-O-Methylguanosine	-0.31455	0.30718
Hymecromone	-0.3145	0.267349
7-Methylguanine	-0.31154	0.325414
Laudanosine	-0.31073	0.308353
4',5,7-trihydroxy-3,6-dimethoxyflavone	-0.30969	0.20276
Prolylglycine	-0.30753	0.202282
Sotalol	-0.30662	0.271232
N-Methylanthranilic Acid	-0.30547	0.31256
Daidzein	-0.30537	0.091022
5-Methylcytidine	-0.30321	0.314688
Leucylleucyltyrosine	-0.30015	0.501386
Protoporphyrin IX	-0.29907	0.209236
Arachidonic acid	-0.29483	0.266434
Napelline	-0.29482	0.55438
L-Lysine	-0.29276	0.250511
Hexanoylglycine	-0.2921	0.336346
Sulfanilic acid	-0.29111	0.329374
HYDROQUINONE	-0.29015	0.31256
L-Serine	-0.28584	0.275708
13,14-Dihydro-15-keto Prostaglandin A2	-0.28393	0.257432
Docosahexaenoic acid	-0.28243	0.444652
PANTOLACTONE	-0.2819	0.433456
Taurodeoxycholic Acid	-0.28135	0.144584
Sedanolide	-0.27952	0.408479
Chloridazon	-0.27831	0.33779
Sucrose	-0.27657	0.245835
Indole	-0.27626	0.464187
L-METHIONINE	-0.27553	0.30718
Hydrocotarnine	-0.27549	0.273795
1-Hydroxy-2-naphthoic acid	-0.27333	0.30673
N-(5-acetamidopentyl)acetamide	-0.27267	0.222769
4-deoxyphloridzin	-0.27231	0.0873529
Astilbin	-0.27189	0.094744
4-Oxoproline	-0.2715	0.215661
O-Desmethyltramadol	-0.26986	0.650256
Linoleoyl Ethanolamide	-0.26881	0.345544
onopordopicrin	-0.26877	0.158484
1-(2-Chlorophenyl)piperazine (o-CPP)	-0.26461	0.162753
4-hydroxy-8-methoxy-5-methyl-3-(3-methylbut-2-enyl)chromen-2-one	-0.26271	0.222769
4-Aminophenol	-0.26	0.209236
Indapamide	-0.25589	0.141186
2'-Deoxyadenosine	-0.25384	0.325727
Seneciphyllin	-0.2528	0.177191
Diffractaic Acid	-0.25251	0.17087
3-Hydroxy-3',4',5'-trimethoxyflavone	-0.25239	0.0804774
Succinic acid	-0.24702	0.109015
cirsimaritin	-0.24562	0.0935464
Ala-Phe	-0.24304	0.190777
1-Methyladenine	-0.24179	0.170741
3-Hydroxybenzoic acid	-0.24053	0.187307
7-methoxy-6-(1,2,3-trihydroxy-3-methylbutyl)chromen-2-one	-0.23691	0.0794697
3,4-Dihydroxyphenylacetic acid	-0.23686	0.171185
[1-hydroxy-1-(4-methoxyphenyl)propan-2-yl] 4-methoxybenzoate	-0.23621	0.174983
N-(2,5-dioxocyclopentyl)acetamide	-0.2349	0.186392
N-Methylthreonine	-0.23373	0.31837
cis-4-Hydroxy-D-proline	-0.23257	0.252479
N-Acetylaspartic acid	-0.23169	0.118102
L-(-)-Methionine	-0.22782	0.278016
Moclobemide	-0.22753	0.318505
coniferin	-0.22398	0.175607
4-Vinylphenol	-0.22207	0.123597
Salsolidine	-0.22138	0.149648
N-Acetyl-DL-norvaline	-0.21821	0.165058
3-Phosphoglyceric acid	-0.21801	0.146271
Telmisartan	-0.21563	0.0965247
wogonin	-0.21562	0.263946
Benzyl cinnamate	-0.21213	0.112946
Cnidioside A	-0.21194	0.101664
Phosphatidylethanolamine lyso 20:4	-0.21055	0.108959
Oleoyl ethanolamide	-0.2095	0.192053
13,14-Dihydro-15-keto-tetranor prostaglandin F1alpha	-0.20669	0.144584
L(+)-Ornithine	-0.20664	0.247767
N-Tigloylglycine	-0.20648	0.0560358
Valsartan acid	-0.20391	0.23015
Taurocholic acid	-0.20129	0.0835724
Phosphatidylethanolamine lyso 20:0	-0.20111	0.0847057
L(-)-Carnitine	-0.19972	0.199503
3-HYDROXY-4-(SUCCIN-2-YL)-CARYOLANE delta-LACTONE	-0.19517	0.196215
Quercetin	-0.19189	0.0641654
Docosahexaenoyl Ethanolamide	-0.18842	0.133843
Acamprosate	-0.18673	0.0695043
3-Methyladipic acid	-0.1851	0.0815922
Citrinin	-0.18427	0.325617
Ramipril	-0.18203	0.121059
6-Hydroxycaproic acid	-0.17938	0.135436
Threonine	-0.17932	0.171282
Hordenine	-0.17699	0.289603
Gibberellin A4	-0.17578	0.506486
L-Cysteine-S-sulfate	-0.17392	0.032162
abscisic acid	-0.17345	0.0940639
N-Methylhistamine	-0.17123	0.136178
7-Deacetylkhivorin	-0.16679	0.0698306
Aldosterone	-0.16491	0.0981767
S-Adenosyl-homocysteine	-0.16466	0.185193
GLYCOCHOLATE	-0.16242	0.059145
DL-Homoserine	-0.1528	0.221285
Acetylcholine	-0.15066	0.157066
5-Hydroxy-2',4',7,8-Tetramethoxyflavone	-0.15009	0.0649767
Sulcatol	-0.14641	0.253062
Thymol-beta-D-glucoside	-0.14592	0.236654
alpha-Lactose	-0.14556	0.10105
LITHOCHOL-11-ENIC ACID	-0.14464	0.0646288
rhein	-0.14415	0.0686947
Urocanic acid	-0.13856	0.0500931
Propylparaben	-0.13727	0.042206
NALPHA-ACETYL-L-LYSINE	-0.13692	0.0875547
9-HPODE	-0.13285	0.219647
Deoxysappanone B 7,3'-Dimethyl Ether	-0.13111	0.0794697
13-HOTrE(r)	-0.12877	0.113086
Maleic acid	-0.12479	0.100371
4-Hydroxy-2',3,4',6'-tetramethoxychalcone	-0.12378	0.0710463
2-Methoxy-4-vinylphenol	-0.12134	0.0794697
Docosatetraenoic acid	-0.11987	0.0807911
Cetirizine N-Oxide	-0.11891	0.0546841
DL-alpha,epsilon-Diaminopimelic acid	-0.11797	0.100371
(9Z,12E)-15,16-dihydroxyoctadeca-9,12-dienoic acid	-0.11719	0.0763416
5-Aminovaleric acid	-0.11491	0.0697949
Valaciclovir	-0.11344	0.0883098
Menaquinone-4	-0.11338	0.0649767
Glycyl-L-proline	-0.11195	0.0830725
Calcitriol	-0.10897	0.177191
Shanzhiside methyl ester	-0.10852	0.0933687
Enterolactone	-0.10823	0.0483565
2-decyl-3-hydroxypentanedioic acid	-0.10758	0.0619408
2-Anisic acid	-0.10514	0.0965247
cordycepin	-0.103	0.177309
dihydroferulic acid	-0.10275	0.0293835
(Z)-2-octylpent-2-enedioic acid	-0.1015	0.121059
1,4-dihydroxyanthraquinone	-0.10148	0.0332905
3,7-Epoxycaryophyllan-6-Ol	-0.10003	0.0873529
Pyridoxamine	-0.099546	0.0577438
L-Aspartic acid	-0.099402	0.052836
3-DEHYDROSHIKIMATE	-0.097123	0.0820693
L-(+)-Lysine	-0.096636	0.0604758
L-Tyrosine	-0.096576	0.0646288
(E)-2-decylpent-2-enedioic acid	-0.094193	0.0529193
Mycophenolic acid	-0.093885	0.0607004
Docosahexanoic acid	-0.093409	0.100371
N-Acetylmuramic Acid	-0.093265	0.0420098
5-Hydroxytryptophan	-0.092864	0.0461051
4-Acetamidobutanoic acid	-0.09108	0.0423975
Oleoyl sarcosine	-0.08976	0.0649767
Azaserine	-0.087477	0.0438508
Glycerophospho-N-palmitoyl ethanolamine	-0.084127	0.0890876
Phosphatidylethanolamine lyso alkenyl 18:0	-0.084095	0.0601015
Glimepiride	-0.084033	0.0401671
Hinokitiol	-0.083466	0.0704942
Hecogenin	-0.080533	0.0891462
Andrastin C	-0.07658	0.0420098
L-Valine	-0.075872	0.0549502
Droperidol	-0.075029	0.0191471
2-hydroxy-6-pentadecylbenzoic acid	-0.072882	0.0412403
3-[(1-Carboxyvinyl)oxy]benzoic acid	-0.071943	0.0423975
5-[(Z)-14-(3,5-dihydroxyphenyl)tetradec-8-enyl]benzene-1,3-diol	-0.071825	0.0747498
Beta-Caryophyllene Alcohol	-0.070284	0.0487791
Gyromitrin	-0.068306	0.038859
Phomalone	-0.067071	0.0983673
Sinomenine	-0.0658	0.0138107
3-Methylcrotonylglycine	-0.065337	0.0758552
Methylgallate	-0.063013	0.0133223
2',4',6'-Trihydroxydihydrochalcone	-0.062663	0.0260321
4-Hydroxybenzotriazole	-0.062269	0.0394293
4'-Methoxyacetophenone	-0.061714	0.0242099
asterric acid	-0.058985	0.117026
(5E,8Z)-4,7-dihydroxy-2-methyl-2,3,4,7-tetrahydrooxecin-10-one	-0.055736	0.0607004
Resibufogenin	-0.051359	0.0234391
Phosphatidylinositol 16:0-18:2	-0.050326	0.0147712
17alpha-Ethynylestradiol	-0.048995	0.0602163
DL-beta-Leucine	-0.047423	0.0151488
3-hydroxy-C10-homoserine lactone	-0.044775	0.069489
Phosphatidylethanolamine lyso alkenyl 16:0	-0.044738	0.0231871
4-methylumbelliferone	-0.044688	0.027265
Aspartame	-0.044044	0.0147712
(+)-ar-Turmerone	-0.036758	0.0191471
Citric acid	-0.036626	0.0095457
1,7-bis(4-hydroxyphenyl)-5-methoxyheptan-3-one	-0.036407	0.0208114
octadec-9-ynoic acid	-0.036391	0.0547186
LysoPhosphatidylcholine	-0.034888	0.0195194
N-Acetyldopamine	-0.032301	0.0483565
N-Benzylformamide	-0.032146	0.0231733
Monobenzyl phthalate	-0.031996	0.0128389
(2S,3S)-(-)-3-Phenylglycidol	-0.029467	0.0242099
Salicylic acid	-0.02792	0.0105813
RICININE	-0.026348	0.0208114
DL-Alanine	-0.024019	0.0298857
3-Methylglutaric acid	-0.018055	0.0108484
8-Isoprostaglandin F1beta	-0.017265	0.00723888
(+/-)9-HODE	-0.014959	0.0133223
1-Chlorobenzotriazole	-0.013368	0.00848154
Dodecylbenzenesulfonic acid	-0.012208	0.00698283
norlichexanthone	-0.012214	0.0101588
Oleic	-0.01094	0.0121015
Roccellic Acid	-0.01086	0.00993211
Nitrendipin	-0.010657	0.0102655
maesopsin	-0.010474	0.00804333
Corynanthine	-0.0096668	0.00591171
methyl 3-(3,4-dihydroxy-5-phenyloxolan-2-yl)-3-hydroxypropanoate	-0.0044018	0.00201982
Anabasine Hydrochloride	-0.0042619	0.00194565
Cannabidiolic acid	-0.0034245	0.00111757
Valine	0.00092937	0.000295421
Lorazepam	0.0008147	0.000217202
Adenosine 5'-monophosphate	0.010517	0.00582368
Prazosin HCl	0.012533	0.0154007
Beauverolide I	0.013588	0.010795
Taurochenodeoxycholic Acid (sodium salt)	0.015384	0.00642711
gardenoside	0.015907	0.011334
Xanthine	0.016364	0.008641
Dronedarone	0.016823	0.01031
3-Amino-Beta-Pinene	0.020823	0.0369161
Indole-3-acrylic acid	0.021659	0.0305002
4-oxo-5-phenylpentanoic acid	0.022108	0.0217647
9-(2,3-dihydroxypropoxy)-9-oxononanoic acid	0.023995	0.0176383
2-(8-hydroxyoctyl)-6-methoxybenzoic acid	0.024608	0.0185801
Tyrosylalanine	0.026088	0.0183127
N-Isovalerylglycine	0.026401	0.00824689
Allantoin	0.028529	0.0267243
5-(hydroxymethyl)-3-(1-hydroxy-4-methylpentyl)oxolan-2-one	0.029357	0.0221393
Paeonol	0.03029	0.0123337
3-Deoxycaryoptinol	0.033855	0.0493723
11(Z),14(Z)-Eicosadienoic acid	0.035771	0.0146678
L-Proline	0.038323	0.0310643
Glycyl-L-leucine	0.038372	0.0208114
Zeranol	0.040318	0.0193968
3,5-Dimethoxybenzoic acid	0.041039	0.0191743
Dihydrocoumarin	0.046258	0.027302
Eupatilin	0.046865	0.0158959
6,8-Diprenylnaringenin	0.047284	0.066619
2-Naphthalenesulfonic acid	0.048889	0.0686947
Deoxynivalenol 3-glucuronide	0.05017	0.0401671
2-Benzothiazolesulfonic acid	0.054394	0.0686947
(5E)-7-methylidene-10-oxo-4-(propan-2-yl)undec-5-enoic acid	0.055432	0.0807911
L-ARABITOL	0.059415	0.0452463
L-kynurenine	0.063137	0.0452463
L-Pyroglutamic acid	0.067653	0.13017
D-(+)-Proline	0.068464	0.0413119
Butylparaben	0.069056	0.0630391
Deoxycholic Acid	0.070342	0.0417516
12a-HYDROXY-5-DEOXYDEHYDROMUNDUSERONE	0.071729	0.0548417
Celastrol	0.073775	0.0352597
PHOSPHO(ENOL)PYRUVIC ACID	0.076325	0.059135
DL-Stachydrine	0.077948	0.0546841
Milbemectin A4	0.078444	0.0497715
Hexanoic acid	0.078599	0.059135
2-Amino-1,3,4-octadecanetriol	0.07974	0.0191471
PUTRESCINE DIHYDROCHLORIDE	0.080549	0.0434618
Rhodinyl Acetate	0.081445	0.0382468
Tiglic acid	0.086027	0.110172
4-Hydroxy-6-methyl-2-pyrone	0.086815	0.0240951
Creatine	0.09726	0.0916276
Oleamide	0.097344	0.0709849
5-METHYLCYTOSINE HYDROCLORIDE	0.099965	0.151404
2,4-Dinitrophenol	0.10232	0.0940639
8-(3-methoxy-2-(methoxycarbonyl)phenyl)octanoic acid	0.1027	0.059623
Stearamide	0.10368	0.143223
N-ACETYLNEURAMINATE	0.1048	0.104401
Valganciclovir	0.10597	0.088576
2-Arachidonoyl glycerol	0.10603	0.0657844
N-ACETYL-L-ASPARTIC ACID	0.10919	0.0981767
Coumafuryl	0.10938	0.0497715
Bezafibrate	0.10962	0.0475078
2-Keto-4-methylthiobutyric acid	0.11013	0.0468349
Desferrioxamine B	0.11501	0.126569
N-(2,6-Dimethylphenyl)-N-(methoxyacetyl) alanine	0.11667	0.230416
Kainic Acid	0.11695	0.0652794
Indole-2-carboxylic acid	0.12024	0.0834618
Anandamide (AEA)	0.12184	0.0747498
1,2Alpha-Epoxydeacetoxydihydrogedunin	0.12552	0.252713
Cymarine	0.12592	0.104285
2,3-dinor-8-iso Prostaglandin F2?	0.12656	0.230416
Methotrexate	0.12732	0.151404
Doxycycline	0.12757	0.14315
6-(7-methyloctyl)-1H,3H,4H,6H-furo[3,4-c]furan-1-one	0.12869	0.158046
3-(8-hydroxyoctyl)phenol	0.12983	0.0965247
Lunarine	0.13095	0.0547186
Fluvoxamine maleate	0.13223	0.0547186
osthol	0.13496	0.0548417
santin	0.1351	0.0805349
Stercobilin	0.13556	0.231303
1-AMINOCYCLOPROPANE-1-CARBOXYLATE	0.13741	0.265688
Leupeptin	0.1375	0.216011
3-(2-amino-2-oxoethyl)-5-methyl-hexanoic acid	0.13973	0.0410207
1,3-Dideacetyl-7-Deacetoxy-7-Oxokhivorin	0.14404	0.0813774
N-Oleoyl Dopamine	0.14498	0.0460519
6-Hydroxymelatonin	0.14976	0.0590256
herniarin	0.15164	0.155144
Meglutol	0.15261	0.162134
sesamin	0.15599	0.105296
2,6-dihydroxyanthraquinone	0.15755	0.196215
ACTINONIN	0.15772	0.276454
9-Methyluric acid	0.16042	0.177708
Sodium Tetradecyl Sulfate	0.16036	0.314688
Azelaic acid	0.16072	0.14876
4-Methoxycinnamaldehyde	0.16184	0.118604
Valylproline	0.16417	0.0873529
N-(9-oxodecyl)acetamide	0.16461	0.177191
Monobutyl phthalate	0.16592	0.328281
2-Hydroxyisocaproic acid	0.16611	0.0646288
Nandrolone glucuronide	0.16616	0.107027
alpha,alpha-Trehalose	0.16722	0.0868487
11-Deoxy prostaglandin F2beta	0.16754	0.0790736
Nervonic acid	0.16851	0.142752
Upsilon-Aminobutyric acid (GABA)	0.17218	0.245919
1-[4-hydroxy-3-(3-methylbut-2-enyl)phenyl]ethanone	0.17523	0.255801
Convallatoxin	0.17703	0.329226
4-tert-Octylphenol	0.17787	0.271232
Gitoxigenin Diacetate	0.17852	0.105911
Andrastin D	0.17862	0.33112
Lovastatin	0.18082	0.0794697
Imidazolelactic acid	0.183	0.185959
2,3-dihydroxypropyl 12-methyltridecanoate	0.18377	0.474579
Forskolin	0.18477	0.118604
3-Dehydrocholic acid	0.18815	0.105031
Benidipine	0.19002	0.275045
3,7-Epoxycaryophyllan-6-One	0.19147	0.342935
Naringenin	0.19507	0.12091
N-(2-hydroxyphenyl)acetamide	0.19558	0.19073
Ibuprofen	0.19611	0.0794697
Deoxyuridine	0.19936	0.318768
Ursocholanic Acid	0.20134	0.271679
11beta-Hydroxyandrosterone	0.20879	0.328281
Ergosterol Acetate	0.20875	0.301317
L-Tyrosine methyl ester	0.21191	0.332304
Strepin P1	0.21274	0.419486
1-(3,4-dihydroxyphenyl)-7-(4-hydroxyphenyl)heptan-3-one	0.2134	0.0606056
Dinoseb	0.21465	0.454978
Medroxyprogesterone	0.21582	0.23015
destruxin A	0.21607	0.402371
L-Methionine sulfoxide	0.21643	0.16509
Biotin	0.21814	0.165433
16-Hydroxyhexadecanoic acid	0.21815	0.149195
8-Oxo-2-deoxyadenosine	0.21849	0.121461
L-Norleucine	0.21982	0.133843
Carnosine	0.2267	0.274276
N8-Acetylspermidine	0.22757	0.225819
CYCLOSERINE	0.22906	0.190238
4,5-dihydroxy-3-propylcyclopent-2-en-1-one	0.22931	0.184914
1',2'-dihydro-2',6-dihydroxyrotenone	0.22988	0.408479
Chloridazone-methyl-desphenyl	0.22987	0.44987
9-methoxycarbonyldec-9-enoic acid	0.23096	0.328966
3,14-dihydro-15-keto-tetranor Prostaglandin E2	0.23372	0.222319
trans-4-Phenyl-4-piperidinocyclohexanol	0.23521	0.0794697
Acebutolol	0.23771	0.281332
Hexadecanamide	0.24138	0.18815
Alverine Citrate	0.24277	0.211061
Harmane	0.24529	0.35207
N-Acetylvaline	0.24572	0.107366
Sulfamethazine	0.24587	0.408479
7-Methylsulfenylheptyl isothiocyanate	0.2461	0.253374
Tretinoin	0.25099	0.176363
Hydroxyvalerenic Acid	0.25359	0.0843839
3-Phosphonopropionic acid	0.25432	0.429317
2-Hydroxybenzothiazole	0.25711	0.431317
(5S)-5-hydroxy-1,7-diphenylheptan-3-one	0.25783	0.126383
Benzyl Isothiocyanate	0.25786	0.144766
beta-Hydroxymyristic acid	0.25864	0.17831
Triptophenolide	0.25898	0.166203
Tricosanoic acid	0.26126	0.15114
L-Glutamic acid	0.26173	0.363231
methyl palmitoleate	0.26187	0.228009
p-Benzoquinone	0.26224	0.231362
Epinephrine	0.26401	0.0937781
15-Deoxy-delta12,14 -Prostaglandin J2	0.26716	0.265392
Thymol	0.26724	0.329133
N-ALPHA-ACETYL-L-ASPARAGINE	0.26939	0.0898133
5,6-Dimethylbenzimidazole	0.27116	0.344103
Ethyl oleate	0.2781	0.22295
1-Methylxanthine	0.27926	0.265448
18-beta-Glycyrrhetinic acid	0.28004	0.325414
Dopamine	0.28121	0.321791
6-Hexanoyl-D-erythro-sphingosine	0.28127	0.394135
4-methyl-5-oxo-2-pentyl-2,5-dihydrofuran-3-carboxylic acid	0.28192	0.159794
DEOXYCYTIDINE	0.2849	0.40829
Cytidine	0.28527	0.482105
Perillartine	0.28586	0.504164
DIGOXIGENIN	0.28628	0.408479
12-Cytisineacetamide	0.28679	0.542709
L-(+)-Citrulline	0.2946	0.243212
Riboflavin	0.29687	0.158321
Monocrotaline	0.29769	0.618849
2,4-diacetylphloroglucinol	0.29934	0.445111
(+/-)8(9)-DiHET	0.30323	0.368161
Eseroline Fumarate	0.30348	0.123176
1,7-Dideacetoxy-1,7-Dioxo-3-Deacetylkhivorin	0.30559	0.634662
hydroquinidine	0.30559	0.634662
4-Methyl-2-oxovaleric Acid	0.30728	0.185959
Strophanthidin	0.30892	0.653002
trans-10-Heptadecenoic Acid	0.3113	0.321791
3-[4-methyl-1-(2-methylpropanoyl)-3-oxocyclohexyl]butanoic acid	0.31298	0.400925
4-Phenylbutyric acid	0.31491	0.624501
1-O-b-D-glucopyranosyl sinapate	0.31506	0.117026
2-O-Methyladenosine	0.31755	0.204927
N-Oleoyl-Phenylalanine	0.32021	0.304685
NEROL	0.32061	0.314688
Secoisolariciresinol	0.32254	0.217456
1,7-bis(4-hydroxyphenyl)heptan-3-one	0.32273	0.31856
tetradec-5-ynoic acid	0.32272	0.514903
4-Hydroxybenzaldehyde	0.32303	0.442529
Idebenone	0.32339	0.145651
Cholic acid	0.32385	0.189384
ONONETIN	0.32427	0.114062
Ala-Ile	0.32523	0.208155
11A-Acetoxyprogesterone	0.3283	0.51014
Sinapinic acid	0.32831	0.276101
(2R)-2,3-Dihydroxypropanoic acid	0.33045	0.392041
Argatroban	0.33246	0.54236
osajin	0.3355	0.234987
Deoxycorticosterone 21-glucoside	0.34144	0.132108
Scopoletin	0.34192	0.239653
3-[(4-chlorobenzoyl)amino]propanoic acid	0.34315	0.583642
3(2'-Chlorophenyl)-7-hydroxy-4-phenylcoumarin	0.34323	0.334363
Bilirubin	0.34408	0.12294
(2E,4E,12Z)-N-(2-methylpropyl)octadeca-2,4,12-trienamide	0.34458	0.137988
(-)-Camphanic acid	0.34719	0.36176
TRIGONELLINE	0.34733	0.422888
KOBUSONE	0.34848	0.463808
5,7-dihydroxy-4-(4-methoxyphenyl)-3,4-dihydrochromen-2-one	0.34952	0.174574
N-alpha-L-Acetyl-arginine	0.3496	0.249939
Cymarin	0.35011	0.360225
Lithocholic Acid	0.35181	0.314688
18-Aminoabieta-8,11,13-Triene Sulfate	0.35251	0.542709
Glycocholic acid	0.35858	0.720082
D-Alanyl-D-alanine	0.35881	0.532244
13-HOTrE	0.36131	0.619716
Humulone	0.36178	0.505539
Prostaglandin F2alpha 1-11-lactone	0.36415	0.733745
Phenethylamine	0.36722	0.825417
Lacidipine	0.36732	0.449173
Levulinic acid	0.36799	0.210765
Eicosenoic acid	0.36884	0.347183
Limonin	0.37196	0.408479
Isotretinoin	0.37453	0.738999
bisdethiobis(methylthio)gliotoxin	0.37931	0.175074
4-HYDROXY-L-PROLINE	0.38085	0.823186
Cotarnine Chloride	0.39444	0.54952
20-Hydroxy-(5Z,8Z,11Z,14Z)-eicosatetraenoic acid	0.402	0.33779
(+/-)19(20)-DiHDPA	0.40261	0.275045
Hydroxyprogesterone	0.40717	0.660529
Methyl Jasmonate	0.41317	0.221176
Progesterone	0.41428	1.54322
Erythronolactone	0.41494	0.429597
Atorvastatin	0.41683	0.590101
dehydroabietic acid	0.41903	0.679252
Alanopine	0.42088	0.653002
Xanthohumol	0.42278	0.202075
2'-Deoxyuridine-5-monophosphate	0.42321	0.323105
bilobol	0.42422	0.29807
Phenylpyruvic acid	0.42428	0.222204
2-Isopropylmalic acid	0.42592	0.265688
Monolaurin	0.42953	0.516156
PS(18:1/9-HODE)	0.43043	0.297475
O-geranylconiferyl alcohol	0.4308	0.539975
Oleoyl-L-alpha-lysophosphatidic acid	0.4314	1.47243
5-[(Z)-12-(3,5-dihydroxyphenyl)dodec-8-enyl]benzene-1,3-diol	0.43249	0.217857
PS(18:0/17,18-EpETE)	0.43434	0.337781
2,6-Dihydroxy-4-Methoxytoluene	0.43759	0.286745
2-Methylbutyl beta-D-glucopyranoside	0.44113	0.21044
2-Methyl-S-benzothiazole	0.446	0.46948
Atractylenolide III	0.45171	0.606565
Diflucortolone pivalate	0.45921	0.363231
Lignoceric acid	0.4599	0.511901
(5E)-2-heptyl-3,4,7-trihydroxy-2,3,4,7,8,9-hexahydrooxecin-10-one	0.46734	0.60806
12-oxo Phytodienoic Acid	0.47318	0.46652
PHOSPHOCHOLINE	0.47434	0.818814
1-(2,4-dihydroxyphenyl)-2-(3,5-dimethoxyphenyl)propan-1-one	0.47636	0.588347
Trachelanthine	0.47969	0.682814
Roxatidine acetate HCl	0.48013	0.401231
Mandelic Acid	0.48297	0.643401
Neotame	0.48498	0.658111
Benazepril	0.49146	0.302971
N-Acetylneuraminic acid	0.49164	0.54236
trans,trans-2,4-Heptadienal	0.49493	0.55438
(6E)-2,6,10-trimethyldodeca-6,11-diene-2,3,10-triol	0.4979	0.665044
Dihydrojasmonic Acid	0.50413	0.372696
3Beta-Acetoxydeoxodihydrogedunin	0.50661	0.812592
Alpha-Hydroxydeoxycholic Acid	0.50924	0.504164
13Z,16Z-Docosadienoic Acid	0.51977	0.497764
1-METHYLNICOTINAMIDE	0.52047	0.289815
2-(3-hydroxy-5-methoxyphenoxy)-6-(hydroxymethyl)oxane-3,4,5-triol	0.52046	0.465872
Cafestol	0.52276	0.696135
delta7-Dafachronic acid	0.5254	0.44987
Cucurbitacin I	0.52879	0.24096
(3Z,5E)-4-hydroxy-6-(4-hydroxyphenyl)hexa-3,5-dien-2-one	0.53068	0.447453
angoletin	0.53702	0.738999
4-nitroquinoline 1-oxide	0.54046	0.74189
(R)-baclofen	0.54236	0.400455
(+/-)12(13)-DiHOME	0.54552	0.786031
isotaxiresinol	0.54935	0.535287
Chol-11-Enic Acid	0.55019	0.427082
ANETHOLE	0.55336	0.551495
Gibberellin A7	0.55497	0.249607
17?-Estradiol	0.55638	0.230571
Benzene-1,2,4-triol	0.55718	0.562059
methyl 2-benzamido-3-phenylpropanoate	0.56262	0.188955
Sinapoyl aldehyde	0.56322	0.340816
ALPHA-AMINOADIPATE	0.56498	0.509227
2-Mercaptobenzothiazole	0.57095	1.11548
8-(2-hydroxy-3-methoxy-3-methylbutyl)-7-methoxychromen-2-one	0.57302	0.249777
Cinnamic acid	0.57552	0.732453
4-(3-hydroxybutyl)-3,5,5-trimethylcyclohex-3-en-1-ol	0.58579	0.349178
Trolox	0.58615	0.720242
4-Hydroxyphenylpyruvic acid	0.58958	0.550923
Methyl Deoxycholate	0.59596	1.11089
Ornithine	0.59683	0.447137
9,10-DiHOME	0.59842	1.09017
Prunin	0.60957	0.408479
11-dehydro Thromboxane B2	0.61013	0.813524
Cochlioquinone A	0.61335	0.46169
Cetraxate	0.61751	0.586834
COLFORSIN	0.61802	0.328716
S-HEXYL-GLUTATHIONE	0.61888	0.268113
Lincomycin	0.62127	0.787679
Leupeptin Pr-LL	0.62164	0.25888
Glycitein	0.62186	0.239238
Sinapyl alcohol	0.62726	0.951325
4-Methylphenol	0.63225	0.403689
1-Lauroyl-2-Hydroxy-sn-Glycero-3-Phosphocholine	0.63929	0.312632
(1S,3R,4S,5R)-1,3,4,5-tetrahydroxycyclohexane-1-carboxylic acid	0.6426	0.265688
Difucol Hexamethyl Ether	0.64653	0.925074
O-7460	0.64771	0.361461
Gallic acid	0.64848	0.174873
9-hydroxy-10,12-octadecadienoic acid	0.64865	0.61229
9-HpOTrE	0.64982	0.276733
3-Hydroxypicolinic acid	0.65221	0.339457
Caffeic acid	0.67398	0.587808
(7R,8R)-7,8-dihydroxy-3,5,7-trimethyl-8H-isochromen-6-one	0.67648	1.10864
Lagochilin	0.6784	0.447587
Mappain	0.68019	1.26344
Ecgonine	0.685	0.617119
N-Acetylsphingosine	0.68711	0.281332
Indole-3-pyruvic acid	0.68959	0.933749
Galacturonic acid	0.69523	0.228009
Tadalafil	0.69537	0.177708
Anthranilic acid	0.69849	0.657439
Estriol	0.69994	0.973753
1,2-Propanediol	0.70037	0.710144
Erucic acid	0.70055	0.517541
pomiferin	0.70492	0.30718
(5E)-3,4,9-trihydroxy-2-propyl-2,3,4,7,8,9-hexahydrooxecin-10-one	0.72055	1.09017
2,4,5-trimethoxybenzoic acid	0.7326	0.312632
Caprylic acid	0.73518	0.925074
5alpha-Dihydrotestosterone	0.74174	0.497764
aurapten	0.74943	0.909319
Alfuzosin	0.75236	2.0578
4-ACETAMIDOBUTANOATE	0.75364	1.28376
13,14-dihydro-15-keto-tetranor Prostaglandin E2	0.76014	1.95617
Coproporphyrin I	0.76225	0.46169
Indole-3-carboxaldehyde	0.7628	0.55438
Citrulline	0.7642	0.507463
Carvedilol	0.77027	0.481157
Benzoic acid	0.77661	0.645699
1H-Benzotriazole-5-carboxylic acid	0.7837	0.553432
Resolvin E1	0.78445	0.45473
Docosatrienoic acid	0.79638	0.553432
N-Acetylmannosamine	0.79675	0.574906
2-(3-(8-hydroxyoctyl)phenoxy)acetic acid	0.81817	1.08835
Quinic acid	0.82619	1.40029
1-Stearoylglycerol	0.83189	0.63425
pinolidoxin	0.83299	0.480934
DL-Coniine	0.83498	0.55438
2,3-Diaminopropionic acid	0.83597	0.333239
Di-n-butyl phthalate	0.83862	1.58964
L-(+)-Lactic acid	0.85465	0.502504
Phosphatidylethanolamine lyso alkenyl 18:1	0.85611	0.465872
Sphingosine (d18:1)	0.8589	0.965372
(5R)-5-hydroxy-1-(4-hydroxy-3-methoxyphenyl)tetradecan-3-one	0.86794	0.637009
2-Hydroxyphenylalanine	0.87059	0.584442
8Z,11Z,14Z-Eicosatrienoic acid	0.87425	1.70558
Nicotine	0.87485	1.06898
Palmitoylcarnitine	0.8859	0.66358
Grayanotoxin I	0.88892	0.713319
Piperonylic Acid	0.89744	1.71231
6-Hydroxynicotinic acid	0.9003	0.654215
Hippuric acid	0.90277	0.422888
Sumaresinolic acid	0.90388	0.342361
Enalapril	0.90526	0.467526
5,6-Dihydroxy-3',4'-dimethoxyflavanone	0.91425	0.417584
Decanoic acid	0.92602	0.531712
Avocadyne Acetate	0.929	0.734946
Cholest-4,6-Dien-3-One	0.95663	0.833807
salviaflaside	0.9766	1.42073
2-hydroxy-6-[(8Z,11Z)-pentadeca-8,11,14-trien-1-yl]benzoic acid	0.98992	0.641494
Amisulpride N-Oxide	1.0012	1.29115
7alpha-Voacangine hydroxyindolenine	1.0034	0.435003
13-KODE	1.0081	2.17712
Palmitoleic acid	1.0203	1.09009
N-Oleyl-Leucine	1.0334	0.408479
Arnicolide D	1.0335	0.665044
2,4-bis(3-methylbut-2-enyl)-5-pentylbenzene-1,3-diol	1.0375	0.761427
5-Methoxysalicylic acid	1.0549	0.856049
Dimethachlor ESA	1.0593	0.261235
N-Acetyl-DL-glutamic acid	1.0675	0.759975
2-Methoxyestrone	1.0749	0.44687
N-Glycolylneuraminic acid	1.0977	0.227473
rhodioloside	1.1035	0.635487
DEOXYRIBOSE	1.1057	0.59249
Gly-Tyr-Ala	1.1077	0.226199
Bialaphos	1.1126	0.996109
Adenine	1.1188	0.889545
Valsartan	1.1589	0.540592
4-Methyl-5-thiazoleethanol	1.1609	0.658289
3-(1,2-dihydroxypropyl)-1,6,8-trihydroxyanthracene-9,10-dione	1.1886	0.328966
N-Acetyl-alpha-D-glucosamine	1.2121	0.738999
L-Isoleucine	1.2246	0.6902
Methylimidazoleacetic acid	1.2249	0.818814
1,4-Cyclohexanedicarboxylic acid	1.2278	0.535108
(9cis)-Retinal	1.2346	2.62333
Beta-Peltatin	1.2533	0.409995
trans-3-Hexenoic acid	1.2654	0.325414
L-2-Aminoadipic Acid	1.2837	1.10955
eudesmin	1.3214	0.334738
Ethyl myristate	1.3322	2.98005
L-Cystine	1.3413	0.568491
Benzyl 6-O-beta-D-glucopyranosyl-beta-D-glucopyranoside	1.3431	0.328281
Phosphatidylethanolamine lyso 17:0	1.3514	1.16721
Fusaproliferin	1.3524	1.44451
Kanakugiol	1.3555	1.06815
Uric acid	1.379	0.654078
Bufalin	1.3832	1.58964
terpestacin	1.4143	0.518543
2-(6-hydroxyhexyl)-3-methylidenebutanedioic acid	1.4262	3.33567
Tyramine	1.4267	0.649461
Karakoline	1.4314	1.02782
DL-4-Hydroxyphenyllactic acid	1.4382	0.408479
Dihydrofolic acid	1.4782	0.3758
Dihydro-4,4-dimethyl-2,3-furandione	1.4901	0.599307
N-Acetylglycine	1.4918	1.14663
Sulfaquinoxaline	1.4934	0.475565
Captopril	1.5666	0.818814
Gardneramine	1.6114	0.431317
Prostaglandin K2	1.6125	0.679252
(R)-2-hydroxystearic acid	1.7363	1.14663
Triptolide	1.7637	0.398559
(1E)-1,7-bis(4-hydroxyphenyl)hept-1-en-3-one	1.7887	0.599307
Phenyl-beta-glucopyranoside	1.8025	3.1481
Bestatin	1.8108	1.14386
curvularin	1.8985	0.645143
Prostaglandin F1alpha	1.9909	0.594107
beta-Estradiol	2.0693	4.89603
icos-19-ene-1,2,4-triol	2.1333	1.57937
trans-Petroselinic Acid	2.1438	0.267349
Pentadecanoic acid	2.1953	2.63882
GLYCOCHENODEOXYCHOLIC ACID	2.2181	0.646488
3-Methylxanthine	2.249	0.238425
Malformin A2	2.3107	0.534379
Tridecylic acid	2.3248	1.32104
17alpha-Hydroxyprogesterone	2.3312	0.539478
N-acetyltyramine	2.3555	0.676913
S-Adenosylhomocysteine	2.3589	0.497764
3Alpha-Hydroxy-3-Deoxyangolensic Acid Methyl Ester	2.3944	0.562059
4-methoxy-6-(prop-2-en-1-yl)-2H-1,3-benzodioxole	2.466	1.10655
L-(+)-Tartaric acid	2.633	0.253942
Kawain	2.6451	0.585261
FAHFA 36:2	2.7904	0.330348
lamalbid	2.8001	1.35005
beta-Estradiol-17beta-glucuronide	3.1413	0.496114
[1-(3,5-dihydroxyphenyl)-12-hydroxytridecan-2-yl] acetate	3.2016	1.49371
Cholest-4-en-3-one	3.3418	1.85981
4'-Hydroxy-5,7-dimethoxyflavanone	3.4663	2.57577
Biliverdin	3.692	0.645699
Deacetylgedunin	3.8654	1.36276
Heptadecanoic acid	3.9989	3.1839
alpha-TOCHOPHERYL ACETATE	4.7105	1.85981
(2E,4E)-N-[2-(4-hydroxyphenyl)ethyl]dodeca-2,4-dienamide	4.7747	4.89603

## Sheet: Table S5
Table S5. Sequencing primers for the V3-V4 region of the 16S rRNA gene.
primers	primer sequence
336F	5-GTACTCCTACGGGAGGCAGCA-3
806R	5-GTGGACTACHVGGGTWTCTAAT-3
